# Supplementary material for: Differences in transcription between free-living and CO2-activated third-stage larvae of Haemonchus contortus
Source: BMC Genomics. 2010 Apr 27;11:266. doi: 10.1186/1471-2164-11-266 (PMC2880303; doi:10.1186/1471-2164-11-266)
Supplement: Additional file 1 — Protein motifs. InterPro domains predicted peptide sequences encoded in either the ensheathed (= L3) or exsheathed (= xL3) third larval stage of Haemonchus contortus. [file 1471-2164-11-266-S1.XLS]

## Sheet: H. contortus L3 GSS
Number of GSS sequences	InterProScan code	Description
7	IPR002110	Ankyrin
6	IPR000994	Peptidase M24
4	IPR007087	Zinc finger, C2H2-type
3	IPR019782	WD40 repeat 2
3	IPR004882	LUC7 related
3	IPR011603	2-oxoglutarate dehydrogenase
3	IPR004154	Anticodon-binding
3	IPR001993	Mitochondrial substrate carrier
3	IPR001619	Sec1-like protein
3	IPR000286	Histone deacetylase superfamily
2	IPR001611	Leucine-rich repeat
2	IPR011046	WD40 repeat-like
2	IPR007130	Diacylglycerol acyltransferase
2	IPR005124	Vacuolar (H+)-ATPase G subunit
2	IPR013088	Zinc finger, NHR/GATA-type
2	IPR001047	Ribosomal protein S8e
2	IPR007264	Nucleolar RNA-binding protein Nop10p
2	IPR006689	ARF/SAR superfamily
2	IPR002020	Citrate synthase-like
2	IPR001253	Translation initiation factor 1A (eIF-1A)
2	IPR000157	Toll-Interleukin receptor
2	IPR008417	B-cell receptor-associated 31-like
2	IPR002468	Peptidase M24A, methionine aminopeptidase
2	IPR018108	Mitochondrial substrate/solute carrier
2	IPR006565	Bromodomain transcription factor
2	IPR001796	Dihydrofolate reductase region
2	IPR001628	Zinc finger, nuclear hormone receptor-type
2	IPR002737	UPF0103/Mediator of ErbB2-driven cell motility (Memo)
2	IPR015943	WD40/YVTN repeat-like
1	IPR000940	Methyltransferase, NNMT/PNMT/TEMT
1	IPR000793	ATPase, F1/V1/A1 complex, alpha/beta subunit
1	IPR004273	Dynein heavy chain
1	IPR015415	Vps4 oligomerisation
1	IPR007379	Mitochondrial inner membrane translocase complex
1	IPR003084	Histone deacetylase
1	IPR006643	ZASP
1	IPR001680	WD40 repeat
1	IPR005135	Endo/exonuclease/phosphatase
1	IPR002928	Myosin
1	IPR006186	Serine/threonine-specific protein phosphatase
1	IPR000163	Prohibitin
1	IPR011611	Carbohydrate/purine kinase
1	IPR000477	RNA-directed DNA polymerase
1	IPR008937	Ras guanine nucleotide exchange factor
1	IPR012423	CT20
1	IPR016141	Citrate synthase-like, core
1	IPR019781	WD40 repeat, subgroup
1	IPR001805	Adenosine kinase
1	IPR010920	Like-Sm ribonucleoprotein-related, core
1	IPR004245	Protein of unknown function DUF229
1	IPR016135	Ubiquitin-conjugating enzyme/RWD-like
1	IPR003006	Immunoglobulin/major histocompatibility complex
1	IPR016143	Citrate synthase-like
1	IPR002159	CD36 antigen
1	IPR002140	Ribosome maturation protein SBDS
1	IPR001258	NHL repeat
1	IPR001079	Galectin, carbohydrate recognition domain
1	IPR014886	RNA binding motif
1	IPR016027	Nucleic acid-binding, OB-fold-like
1	IPR007110	Immunoglobulin-like
1	IPR018247	EF-HAND 1
1	IPR013641	Chromatin associated protein KTI12
1	IPR018160	Glycyl-tRNA synthetase, alpha2 dimer
1	IPR004000	Actin-like
1	IPR018271	Ribosomal protein S14
1	IPR015428	Synaptotagmin 1,2
1	IPR018146	Glyoxalase I
1	IPR006048	Alpha-amylase
1	IPR000608	Ubiquitin-conjugating enzyme
1	IPR015023	Protein of unknown function
1	IPR012340	Nucleic acid-binding, OB-fold
1	IPR013838	Beta tubulin
1	IPR002687	Pre-mRNA processing ribonucleoprotein
1	IPR004360	Glyoxalase/bleomycin resistance protein/dioxygenase

## Sheet: Shared GSS
Number of GSS sequences	InterProScan code	Description
25	IPR013753	Ras
21	IPR000408	Regulator of chromosome condensation, RCC1
20	IPR003392	Patched
20	IPR015706	RNA-directed DNA polymerase (reverse transcriptase), related
19	IPR012721	T-complex protein 1, theta subunit
18	IPR002423	Chaperonin Cpn60/TCP-1
17	IPR008658	Kinesin-associated
17	IPR017986	WD40 repeat, region
17	IPR012677	Nucleotide-binding, alpha-beta plait
17	IPR008160	Collagen triple helix repeat
17	IPR000740	GrpE nucleotide exchange factor
16	IPR009012	GrpE nucleotide exchange factor
16	IPR000923	Blue (type 1) copper domain
16	IPR017933	Glutathione S-transferase/chloride channel, C-terminal
14	IPR009057	Homeodomain-like
13	IPR003409	MORN motif
13	IPR013781	Glycoside hydrolase, subgroup, catalytic core
13	IPR012287	Homeodomain-related
12	IPR008973	C2 calcium/lipid-binding region, CaLB
12	IPR004046	Glutathione S-transferase, C-terminal
12	IPR002223	Proteinase inhibitor I2, Kunitz metazoa
12	IPR016059	ATP-dependent DNA ligase, conserved site
11	IPR006958	Mak16 protein
11	IPR005956	4-hydroxyphenylpyruvate dioxygenase
11	IPR001487	Bromodomain
11	IPR001357	BRCT
11	IPR000834	Peptidase M14, carboxypeptidase A
11	IPR000276	GPCR, rhodopsin-like
11	IPR000008	C2 calcium-dependent membrane targeting
11	IPR017930	Myb-type HTH DNA-binding domain
11	IPR017862	SKI-interacting protein, SKIP
11	IPR017858	Adenosylcobalamin biosynthesis, ATP:cob(I)alamin adenosyltransferase, PduO-type, N-terminal
11	IPR017447	CS
11	IPR016094	Ribosomal protein L1, 2-layer alpha/beta-sandwich
11	IPR016030	Adenosylcobalamin biosynthesis, ATP:cob(I)alamin adenosyltransferase-like
11	IPR015878	S-adenosyl-L-homocysteine hydrolase, NAD binding
11	IPR015746	Protein Kinase-1, 3-phosphoinositide dependent
10	IPR015734	Calcium/calmodulin-dependent protein kinase 1
10	IPR015702	NADPH Cytochrome P450 Reductase
10	IPR014778	Myb, DNA-binding
10	IPR014715	Fibrinogen, alpha/beta/gamma chain, C-terminal globular, subdomain 2
10	IPR013752	Ketopantoate reductase ApbA/PanE, C-terminal
10	IPR013216	Methyltransferase type 11
10	IPR012717	T-complex protein 1, delta subunit
10	IPR012310	ATP dependent DNA ligase, central
10	IPR011056	Peptidase S24, S26A and S26B, C-terminal
10	IPR009828	Protein of unknown function DUF1394
10	IPR009091	Regulator of chromosome condensation/beta-lactamase-inhibitor protein II
10	IPR009068	S15/NS1, RNA-binding
10	IPR008949	Terpenoid synthase
10	IPR008266	Tyrosine protein kinase, active site
10	IPR007204	ARP2/3 complex, 21 kDa p21-Arc subunit
9	IPR007052	CS domain
9	IPR006162	Phosphopantetheine attachment site
9	IPR006016	UspA
9	IPR005484	Ribosomal protein L18/L5
9	IPR005097	Saccharopine dehydrogenase
9	IPR004541	Translation elongation factor EFTu/EF1A, bacterial and organelle
9	IPR003710	Ketopantoate reductase ApbA/PanE
9	IPR003594	ATP-binding region, ATPase-like
9	IPR002933	Peptidase M20
9	IPR002779	Adenosylcobalamin biosynthesis, ATP:cob(I)alamin adenosyltransferase, EutT and PduO type
9	IPR002680	Alternative oxidase
9	IPR002573	Choline/ethanolamine kinase
9	IPR002355	Multicopper oxidase, copper-binding site
9	IPR002181	Fibrinogen, alpha/beta/gamma chain, C-terminal globular
9	IPR002156	Ribonuclease H
9	IPR001930	Peptidase M1, membrane alanine aminopeptidase
9	IPR001757	ATPase, P-type, K/Mg/Cd/Cu/Zn/Na/Ca/Na/H-transporter
9	IPR001666	Phosphatidylinositol transfer protein
9	IPR001466	Beta-lactamase-related
7	IPR001347	Sugar isomerase (SIS)
7	IPR001134	Netrin, C-terminal
7	IPR001005	SANT, DNA-binding
7	IPR000573	Aconitase A/isopropylmalate dehydratase small subunit, swivel
7	IPR000277	Cys/Met metabolism, pyridoxal phosphate-dependent enzyme
7	IPR000253	Forkhead-associated
7	IPR000225	Armadillo
7	IPR000092	Polyprenyl synthetase
7	IPR017906	Myotubularin phosphatase
7	IPR017898	Vacuolar protein sorting-associated, VPS28, N-terminal
6	IPR017892	Protein kinase, C-terminal
6	IPR017449	Prolyl-tRNA synthetase, class II
6	IPR017446	Polyprenyl synthetase-related
6	IPR017132	U6 snRNA-associated Sm-like protein LSm7
6	IPR016897	E3 ubiquitin ligase, SCF complex, Skp subunit
6	IPR016189	Translation initiation factor IF2/IF5, N-terminal
6	IPR016176	Cobalamin (vitamin B12)-dependent enzyme, catalytic
6	IPR016164	FAD-linked oxidase-like, C-terminal
6	IPR016162	Aldehyde dehydrogenase, N-terminal
6	IPR016124	Mog1/PsbP/DUF1795, alpha/beta/alpha sandwich
6	IPR016105	Pyruvoyl-dependent histidine and arginine decarboxylase, 3-layer sandwich
6	IPR016104	Pyruvoyl-dependent histidine and arginine decarboxylase
6	IPR016099	Prismane-like, alpha/beta-sandwich
6	IPR016061	Prolyl-tRNA synthetase, class II, C-terminal
6	IPR015992	Deoxyribonuclease, TatD
6	IPR015947	PUA-like
6	IPR015939	Fumarate reductase/succinate dehydrogenase flavoprotein-like, C-terminal
6	IPR015934	Aconitase/Iron regulatory protein 2/2-methylisocitrate dehydratase
6	IPR015927	Peptidase S24, S26A, S26B and S26C
6	IPR015925	Ryanodine receptor-related
6	IPR015883	Glycoside hydrolase, family 20, catalytic core
6	IPR015877	Cdk-activating kinase assembly factor, MAT1
6	IPR015815	3-hydroxyacid dehydrogenase/reductase
5	IPR015774	Tyrosine-protein kinase 6
5	IPR015745	Protein kinase C
5	IPR015699	DNA-directed RNA pol I, largest subunit
5	IPR015660	Achaete-scute transcription factor related
5	IPR015629	Clathrin coat associated protein AP-50
5	IPR015623	Actin-related protein 3
5	IPR015568	Peptidase M1, puromycin-sensitive aminopeptidase
5	IPR015505	Coronin
5	IPR015496	Ubiquilin
5	IPR015495	Myb transcription factor
5	IPR015429	Transcription regulator cyclin
5	IPR015390	Rabaptin, GTPase-Rab5 binding
3	IPR015158	Bud-site selection protein, BUD22
3	IPR015049	Region of unknown function DUF1900
3	IPR014892	Replication protein A C terminal
3	IPR014886	RNA binding motif
3	IPR014878	Region of unknown function DUF1794
3	IPR014837	EF-hand, Ca insensitive
3	IPR014748	Crontonase, C-terminal
2	IPR014348	Cobalamin (vitamin B12)-dependent enzyme, catalytic subdomain
2	IPR014100	GTP-binding protein Obg/CgtA
2	IPR014039	Translation elongation factor EFTs/EF1B, dimerisation
2	IPR014037	Peptidase S26A
2	IPR013955	Replication factor-A, C-terminal
2	IPR013932	TATA-binding protein interacting (TIP20)
2	IPR013912	Adenylate cyclase-associated CAP, C-terminal
2	IPR013819	Lipoxygenase, C-terminal
2	IPR013816	ATP-grasp fold, subdomain 2
2	IPR013809	Epsin-like, N-terminal
2	IPR013780	Glycosyl hydrolase, family 13, all-beta
2	IPR013746	Hydroxymethylglutaryl-coenzyme A synthase C-terminal
2	IPR013684	Miro-like
2	IPR013598	Exportin-1/Importin-beta-like
2	IPR013535	PUL
2	IPR013261	Mitochondrial import inner membrane translocase, subunit Tim21
2	IPR013238	RNA polymerase III, subunit Rpc25
2	IPR013209	LNS2, Lipin/Ned1/Smp2
2	IPR013208	Lipocalin-like
2	IPR013189	Glycosyl hydrolase family 32, C-terminal
2	IPR013151	Immunoglobulin
2	IPR013111	EGF, extracellular
2	IPR012932	Vitamin K epoxide reductase
2	IPR012890	GC-rich sequence DNA-binding factor-like
2	IPR012680	Laminin G, subdomain 2
2	IPR012617	TRAUB
2	IPR012577	NIPSNAP
1	IPR012466	Adaptin ear-binding coat-associated protein 1 NECAP-1
1	IPR012338	Beta-lactamase-type transpeptidase fold
1	IPR012317	Poly(ADP-ribose) polymerase, catalytic region
1	IPR012314	Peptidase M12B, GON-ADAMTSs
1	IPR012302	Malic enzyme, NAD-binding
1	IPR011987	ATPase, V1 complex, subunit H, C-terminal
1	IPR011766	Thiamine pyrophosphate enzyme, C-terminal TPP-binding
1	IPR011706	Multicopper oxidase, type 2
1	IPR011679	Endoplasmic reticulum, protein ERp29, C-terminal
1	IPR011611	Carbohydrate/purine kinase
1	IPR011566	Ubiquinone biosynthesis and related
1	IPR011531	Bicarbonate transporter, C-terminal
1	IPR011510	Sterile alpha motif homology 2
1	IPR011257	DNA glycosylase
1	IPR011254	Prismane-like
1	IPR011234	Fumarylacetoacetase, C-terminal-related
1	IPR011035	Ribosomal protein L25/Gln-tRNA synthetase, anti-codon-binding
1	IPR011032	GroES-like
1	IPR011017	TRASH
1	IPR010734	Copine
1	IPR010733	Protein of unknown function DUF1308
1	IPR010541	Protein of unknown function DUF1115
1	IPR010504	Arfaptin-like
1	IPR010490	Conserved oligomeric complex COG6
1	IPR010014	Diphthamide synthesis, DHP2
1	IPR009784	Protein of unknown function DUF1349
1	IPR009112	GTP cyclohydrolase I, feedback regulatory protein
1	IPR009011	Mannose-6-phosphate receptor, binding
1	IPR009003	Peptidase, trypsin-like serine and cysteine
1	IPR008972	Cupredoxin
1	IPR008930	Terpenoid cylases/protein prenyltransferase alpha-alpha toroid
1	IPR008909	DALR anticodon binding
1	IPR008568	Protein of unknown function DUF850, transmembrane eukaryotic
1	IPR008530	Protein of unknown function DUF812
1	IPR008429	Cleft lip and palate transmembrane 1
1	IPR008389	ATPase, V0 complex, subunit E
1	IPR008384	ARP23 complex 20 kDa subunit
1	IPR008269	Peptidase S16, lon C-terminal
1	IPR008193	DNA-directed RNA polymerase Rpb11, 13-16 kDa subunit, conserved site
1	IPR008144	Guanylate kinase
1	IPR007918	Mitochondrial distribution and morphology family 35/apoptosis
1	IPR007848	Methyltransferase small
1	IPR007751	Protein of unknown function DUF676, hydrolase-like
1	IPR007740	Ribosomal protein L49/IMG2
1	IPR007681	Ran-interacting Mog1 protein
1	IPR007669	Protein of unknown function DUF595
1	IPR007581	Endonuclease V
1	IPR007502	Helicase-associated region
1	IPR007482	Protein-tyrosine phosphatase-like, PTPLA
1	IPR007318	Phospholipid methyltransferase
1	IPR007262	Vacuolar protein sorting 55
1	IPR007239	Autophagy protein 5
1	IPR007238	DNA primase, large subunit, eukaryotic/archaeal
1	IPR007232	Rad52/22 double-strand break repair protein
1	IPR007225	Exocyst complex subunit Sec15-like
1	IPR007177	Protein of unknown function DUF367
1	IPR007129	Ubiquinol-cytochrome C chaperone
1	IPR007081	RNA polymerase Rpb1, domain 5
1	IPR006992	Amidohydrolase 2
1	IPR006816	Engulfment and cell motility, ELMO
1	IPR006809	TAFII28-like protein
1	IPR006716	ERG2 and sigma1 receptor-like
1	IPR006606	Protein of unknown function DUF1448
1	IPR006262	Cytidine deaminase, homotetrameric
1	IPR006180	3-hydroxyacyl-CoA dehydrogenase, conserved site
1	IPR006103	Glycoside hydrolase family 2, TIM barrel
1	IPR006099	Methylmalonyl-CoA mutase, alpha and beta chain, catalytic
1	IPR006097	Glutamate/phenylalanine/leucine/valine dehydrogenase, dimerisation region
1	IPR006083	Phosphoribulokinase/uridine kinase
1	IPR006077	Vinculin/alpha-catenin
1	IPR006048	Alpha-amylase, C-terminal all beta
1	IPR005952	Phosphoglycerate mutase 1
1	IPR005873	Density-regulated protein DRP1
1	IPR005850	Galactose-1-phosphate uridyl transferase, C-terminal
1	IPR005818	Histone H1/H5
1	IPR005813	Ribosomal protein L20
1	IPR005812	Ribosomal protein L20, bacterial-type
1	IPR005809	Succinyl-CoA synthetase, beta subunit
1	IPR005798	Cytochrome b/b6, C-terminal
1	IPR005708	Homogentisate 1,2-dioxygenase
1	IPR005706	Ribosomal protein S2, bacterial-type
1	IPR005651	Protein of unknown function DUF343
1	IPR005578	Hrf1
1	IPR005532	Sulfatase-modifying factor
1	IPR005517	Translation elongation factor EFG/EF2, domain IV
1	IPR005336	Protein of unknown function UPF0041
1	IPR005334	Tctex-1
1	IPR005122	Uracil-DNA glycosylase-like
1	IPR005107	CO dehydrogenase flavoprotein, C-terminal
1	IPR005065	Platelet-activating factor acetylhydrolase, plasma/intracellular isoform II
1	IPR005033	YEATS
1	IPR005002	Eukaryotic phosphomannomutase
1	IPR004979	Transcription factor AP-2
1	IPR004942	Dynein light chain-related
1	IPR004916	Ubiquinone biosynthesis protein COQ7
1	IPR004908	ATPase, V1 complex, subunit H
1	IPR004907	ATPase, V1 complex, subunit C
1	IPR004843	Metallophosphoesterase
1	IPR004730	Transaldolase AB
1	IPR004670	Na+/H+ antiporter NhaA
1	IPR004514	Glutaminyl-tRNA synthetase, class Ic
1	IPR004499	Prolyl-tRNA synthetase, class IIa, prokaryotic-type
1	IPR004457	Zinc finger, ZPR1-type
1	IPR004455	NADP oxidoreductase, coenzyme F420-dependent
1	IPR004361	Glyoxalase I
1	IPR004345	TB2/DP1 and HVA22 related protein
1	IPR004327	Phosphotyrosyl phosphatase activator, PTPA
1	IPR004316	MtN3 and saliva related transmembrane protein
1	IPR004274	NLI interacting factor
1	IPR004192	Ubiquinol cytochrome reductase transmembrane region
1	IPR004141	Strictosidine synthase
1	IPR004137	Prismane
1	IPR004125	Signal recognition particle, SRP54 subunit, M-domain
1	IPR004012	RUN
1	IPR003827	Protein of unknown function DUF207
1	IPR003737	N-acetylglucosaminyl phosphatidylinositol deacetylase
1	IPR003698	Lipoate synthase
1	IPR003692	Hydantoinase B/oxoprolinase
1	IPR003651	Iron-sulphur cluster loop
1	IPR003604	Zinc finger, U1-type
1	IPR003603	U2A'/phosphoprotein 32 family A, C-terminal
1	IPR003599	Immunoglobulin subtype
1	IPR003598	Immunoglobulin subtype 2
1	IPR003388	Reticulon
1	IPR003377	Cornichon
1	IPR003348	Anion-transporting ATPase
1	IPR003256	Ribosomal protein L24
1	IPR003196	Transcription initiation factor IIF, beta subunit
1	IPR003169	GYF
1	IPR003140	Phospholipase/carboxylesterase
1	IPR003131	Potassium channel, voltage dependent, Kv, tetramerisation
1	IPR003105	SRA-YDG
1	IPR003021	Repair protein Rad1/Rec1
1	IPR003020	Bicarbonate transporter, eukaryotic
1	IPR002995	Surfeit locus 4
1	IPR002993	Ornithine decarboxylase antizyme
1	IPR002939	Chaperone DnaJ, C-terminal
1	IPR002935	O-methyltransferase, family 3
1	IPR002932	Glutamate synthase, central-C
1	IPR002925	Dienelactone hydrolase
1	IPR002922	Thiamine biosynthesis Thi4 protein
1	IPR002909	Cell surface receptor IPT/TIG
1	IPR002876	Protein of unknown function DUF28
1	IPR002843	ATPase, V0/A0 complex, subunit C/D
1	IPR002842	ATPase, V1/A1 complex, subunit E
1	IPR002773	Deoxyhypusine synthase
1	IPR002735	Translation initiation factor IF2/IF5
1	IPR002728	Diphthamide synthesis, DPH1/DHP2
1	IPR002717	MOZ/SAS-like protein
1	IPR002673	Ribosomal protein L29e
1	IPR002659	Glycosyl transferase, family 31
1	IPR002640	Arylesterase
1	IPR002638	Quinolinate phosphoribosyl transferase
1	IPR002579	Methionine sulphoxide reductase B
1	IPR002553	Clathrin/coatomer adaptor, adaptin-like, N-terminal
1	IPR002547	tRNA-binding region
1	IPR002529	Fumarylacetoacetase, C-terminal-like
1	IPR002524	Cation efflux protein
1	IPR002480	DAHP synthetase, class II
1	IPR002478	PUA
1	IPR002470	Peptidase S9A, prolyl oligopeptidase
1	IPR002466	Adenosine deaminase/editase
1	IPR002350	Proteinase inhibitor I1, Kazal
1	IPR002345	Lipocalin
1	IPR002303	Valyl-tRNA synthetase, class Ia
1	IPR002173	Carbohydrate/puine kinase, PfkB, conserved site
1	IPR002161	SNO glutamine amidotransferase
1	IPR002140	Shwachman-Bodian-Diamond syndrome related
1	IPR002133	S-adenosylmethionine synthetase
1	IPR002043	Uracil-DNA glycosylase
1	IPR001995	Peptidase A2A, retrovirus, catalytic
1	IPR001991	Sodium:dicarboxylate symporter
1	IPR001978	Troponin
1	IPR001949	NADH-ubiquinone oxidoreductase, 51 kDa subunit, conserved site
1	IPR001937	Galactose-1-phosphate uridyl transferase, class I
1	IPR001895	Guanine-nucleotide dissociation stimulator CDC25
1	IPR001888	Transposase, type 1
1	IPR001881	EGF-like calcium-binding
1	IPR001870	B302 (SPRY)-like
1	IPR001858	Phosphatidylethanolamine-binding, conserved site
1	IPR001837	Adenylate cyclase-associated CAP
1	IPR001816	Translation elongation factor EFTs/EF1B
1	IPR001805	Adenosine kinase
1	IPR001791	Laminin G
1	IPR001787	Ribosomal protein L21
1	IPR001770	G-protein, gamma subunit
1	IPR001765	Carbonic anhydrase
1	IPR001656	tRNA pseudouridine synthase D
1	IPR001607	Zinc finger, UBP-type
1	IPR001585	Transaldolase
1	IPR001569	Ribosomal protein L37e
1	IPR001568	Ribonuclease T2
1	IPR001567	Peptidase M3A and M3B, thimet/oligopeptidase F
1	IPR001563	Peptidase S10, serine carboxypeptidase
1	IPR001547	Glycoside hydrolase, family 5
1	IPR001540	Glycoside hydrolase, family 20
1	IPR001509	NAD-dependent epimerase/dehydratase
1	IPR001494	Importin-beta, N-terminal
1	IPR001476	Chaperonin Cpn10
1	IPR001370	Proteinase inhibitor I32, inhibitor of apoptosis
1	IPR001315	Caspase Recruitment
1	IPR001304	C-type lectin
1	IPR001279	Beta-lactamase-like
1	IPR001278	Arginyl-tRNA synthetase, class Ic
1	IPR001272	Phosphoenolpyruvate carboxykinase, ATP-utilising
1	IPR001253	Eukaryotic initiation factor 1A (eIF-1A)
1	IPR001252	Malate dehydrogenase, active site
1	IPR001250	Mannose-6-phosphate isomerase, type I
1	IPR001233	Protein of unknown function UPF0027
1	IPR001204	Phosphate transporter
1	IPR001130	Deoxyribonuclease, TatD-related
1	IPR001096	Peptidase C13, legumain
1	IPR001085	Glycine hydroxymethyltransferase
1	IPR001026	Epsin, N-terminal
1	IPR001012	UBX
1	IPR000924	Glutamyl/glutaminyl-tRNA synthetase, class Ic
1	IPR000907	Lipoxygenase
1	IPR000895	Transthyretin
1	IPR000859	CUB
1	IPR000814	TATA-box binding
1	IPR000811	Glycosyl transferase, family 35
1	IPR000788	Ribonucleotide reductase large subunit, C-terminal
1	IPR000764	Uridine kinase
1	IPR000738	WHEP-TRS
1	IPR000716	Thyroglobulin type-1
1	IPR000679	Zinc finger, GATA-type
1	IPR000672	Tetrahydrofolate dehydrogenase/cyclohydrolase
1	IPR000648	Oxysterol-binding protein

## Sheet: H. contortus xL3 GSS
Number of GSS sequences	InterProScan code	Description
1	IPR013725	DNA replication factor RFC1
1	IPR008506	Protein of unknown function DUF788
2	IPR009007	Peptidase aspartic, catalytic
1	IPR002129	Pyridoxal phosphate-dependent decarboxylase
1	IPR008957	Fibronectin, type III-like fold
1	IPR000539	Frizzled protein
1	IPR018826	WW-domain-binding protein
4	IPR002804	Archease, tRNA m5C methyltransferase chaperone
2	IPR018249	EF-HAND 2
1	IPR001757	ATPase, P-type, K/Mg/Cd/Cu/Zn/Na/Ca/Na/H-transporter
1	IPR007273	SCAMP
1	IPR000960	Flavin-containing monooxygenase FMO
1	IPR001888	Transposase, type 1
1	IPR000727	Target SNARE coiled-coil region
2	IPR003609	Apple-like
1	IPR003014	PAN-1 domain
1	IPR009001	Translation elongation factor EF1A/initiation factor IF2gamma, C-terminal
5	IPR001623	Heat shock protein DnaJ, N-terminal
1	IPR001245	Tyrosine protein kinase
1	IPR015416	Zinc finger, H2C2-type, histone UAS binding
1	IPR015526	Frizzled related
1	IPR006130	Aspartate/ornithine carbamoyltransferase
1	IPR008906	HAT dimerisation
1	IPR014790	MutL, C-terminal, dimerisation
1	IPR013089	Kelch related
1	IPR012337	Polynucleotidyl transferase, ribonuclease H fold
1	IPR013785	Aldolase-type TIM barrel
1	IPR011043	Galactose oxidase/kelch, beta-propeller
1	IPR004125	Signal recognition particle, SRP54 subunit, M-domain
6	IPR001092	Basic helix-loop-helix dimerisation region bHLH
1	IPR003616	Post-SET zinc-binding region
1	IPR003961	Fibronectin, type III
2	IPR001816	Translation elongation factor EFTs/EF1B
1	IPR004160	Translation elongation factor EFTu/EF1A, C-terminal
1	IPR001433	Oxidoreductase FAD/NAD(P)-binding
1	IPR007858	Dpy-30, conserved site
2	IPR001584	Integrase, catalytic core
7	IPR000910	High mobility group, HMG1/HMG2
1	IPR016164	FAD-linked oxidase-like, C-terminal
1	IPR000911	Ribosomal protein L11
4	IPR006652	Kelch repeat type 1
1	IPR011421	Craniofacial development protein 1/Bucentaur
1	IPR004113	FAD-linked oxidase, C-terminal
1	IPR019421	7TM GPCR, serpentine chemoreceptor Srd
1	IPR019326	Protein of unknown function DUF2369
2	IPR001232	SKP1 component
1	IPR000891	Pyruvate carboxyltransferase
2	IPR011009	Protein kinase-like
2	IPR001672	Phosphoglucose isomerase (PGI)
1	IPR006519	Ribosomal protein L11, bacterial-type
3	IPR004166	MHCK/EF2 kinase
1	IPR002099	DNA mismatch repair protein
1	IPR011991	Winged helix repressor DNA-binding
2	IPR001267	Thymidine kinase
2	IPR019520	Ribosomal protein S23, mitochondrial
1	IPR012335	Thioredoxin fold
2	IPR001199	Cytochrome b5
1	IPR009071	High mobility group, superfamily
2	IPR003196	Transcription initiation factor IIF, beta subunit
1	IPR000873	AMP-dependent synthetase and ligase
1	IPR008551	Protein of unknown function DUF833
2	IPR000868	Isochorismatase-like
2	IPR001461	Peptidase A1
1	IPR001650	DNA/RNA helicase, C-terminal
1	IPR008547	Protein of unknown function DUF829, transmembrane 53
2	IPR018506	Cytochrome b5, heme-binding site
1	IPR015609	Molecular chaperone, heat shock protein, Hsp40, DnaJ
1	IPR011992	EF-Hand type
5	IPR002223	Proteinase inhibitor I2, Kunitz metazoa
1	IPR015766	Leucine-rich repeat-containing protein
2	IPR016072	SKP1 component, dimerisation
2	IPR002068	Heat shock protein Hsp20
1	IPR003702	Acetyl-CoA hydrolase/transferase
1	IPR015434	Post Meiotic Segregation 2
2	IPR003782	Copper chaperone SCO1/SenC
1	IPR011333	BTB/POZ fold
1	IPR008978	HSP20-like chaperone
4	IPR011598	Helix-loop-helix DNA-binding
4	IPR014039	Translation elongation factor EFTs/EF1B, dimerisation
7	IPR000504	RNA recognition motif, RNP-1
2	IPR010987	Glutathione S-transferase, C-terminal-like
1	IPR015915	Kelch-type beta propeller

## Sheet: H. contortus L3 ESTs
Number of ESTs	InterProScan code	Description
5	IPR017933	Glutathione S-transferase/chloride channel, C-terminal
5	IPR009057	Homeodomain-like
5	IPR003409	MORN motif
4	IPR013781	Glycoside hydrolase, subgroup, catalytic core
4	IPR012287	Homeodomain-related
4	IPR008973	C2 calcium/lipid-binding region, CaLB
4	IPR004046	Glutathione S-transferase, C-terminal
4	IPR002223	Proteinase inhibitor I2, Kunitz metazoa
3	IPR016059	ATP-dependent DNA ligase, conserved site
3	IPR006958	Mak16 protein
3	IPR005956	4-hydroxyphenylpyruvate dioxygenase
3	IPR001487	Bromodomain
3	IPR001357	BRCT
3	IPR000834	Peptidase M14, carboxypeptidase A
3	IPR000276	GPCR, rhodopsin-like
3	IPR000008	C2 calcium-dependent membrane targeting
2	IPR017930	Myb-type HTH DNA-binding domain
2	IPR017862	SKI-interacting protein, SKIP
2	IPR017858	Adenosylcobalamin biosynthesis, ATP:cob(I)alamin adenosyltransferase, PduO-type, N-terminal
2	IPR017447	CS
2	IPR016094	Ribosomal protein L1, 2-layer alpha/beta-sandwich
2	IPR016030	Adenosylcobalamin biosynthesis, ATP:cob(I)alamin adenosyltransferase-like
2	IPR015878	S-adenosyl-L-homocysteine hydrolase, NAD binding
2	IPR015746	Protein Kinase-1, 3-phosphoinositide dependent
2	IPR015734	Calcium/calmodulin-dependent protein kinase 1
2	IPR015702	NADPH Cytochrome P450 Reductase
2	IPR014778	Myb, DNA-binding
2	IPR014715	Fibrinogen, alpha/beta/gamma chain, C-terminal globular, subdomain 2
2	IPR013752	Ketopantoate reductase ApbA/PanE, C-terminal
2	IPR013216	Methyltransferase type 11
2	IPR012717	T-complex protein 1, delta subunit
2	IPR012310	ATP dependent DNA ligase, central
2	IPR011056	Peptidase S24, S26A and S26B, C-terminal
2	IPR009828	Protein of unknown function DUF1394
2	IPR009091	Regulator of chromosome condensation/beta-lactamase-inhibitor protein II
2	IPR009068	S15/NS1, RNA-binding
2	IPR008949	Terpenoid synthase
2	IPR008266	Tyrosine protein kinase, active site
2	IPR007204	ARP2/3 complex, 21 kDa p21-Arc subunit
2	IPR007052	CS domain
2	IPR006162	Phosphopantetheine attachment site
2	IPR006016	UspA
2	IPR005484	Ribosomal protein L18/L5
2	IPR005097	Saccharopine dehydrogenase
2	IPR004541	Translation elongation factor EFTu/EF1A, bacterial and organelle
2	IPR003710	Ketopantoate reductase ApbA/PanE
2	IPR003594	ATP-binding region, ATPase-like
2	IPR002933	Peptidase M20
2	IPR002779	Adenosylcobalamin biosynthesis, ATP:cob(I)alamin adenosyltransferase, EutT and PduO type
2	IPR002680	Alternative oxidase
2	IPR002573	Choline/ethanolamine kinase
2	IPR002355	Multicopper oxidase, copper-binding site
2	IPR002181	Fibrinogen, alpha/beta/gamma chain, C-terminal globular
2	IPR002156	Ribonuclease H
2	IPR001930	Peptidase M1, membrane alanine aminopeptidase
2	IPR001757	ATPase, P-type, K/Mg/Cd/Cu/Zn/Na/Ca/Na/H-transporter
2	IPR001666	Phosphatidylinositol transfer protein
2	IPR001466	Beta-lactamase-related
2	IPR001347	Sugar isomerase (SIS)
2	IPR001134	Netrin, C-terminal
2	IPR001005	SANT, DNA-binding
2	IPR000573	Aconitase A/isopropylmalate dehydratase small subunit, swivel
2	IPR000277	Cys/Met metabolism, pyridoxal phosphate-dependent enzyme
2	IPR000253	Forkhead-associated
2	IPR000225	Armadillo
2	IPR000092	Polyprenyl synthetase
1	IPR017906	Myotubularin phosphatase
1	IPR017898	Vacuolar protein sorting-associated, VPS28, N-terminal
1	IPR017892	Protein kinase, C-terminal
1	IPR017449	Prolyl-tRNA synthetase, class II
1	IPR017446	Polyprenyl synthetase-related
1	IPR017132	U6 snRNA-associated Sm-like protein LSm7
1	IPR016897	E3 ubiquitin ligase, SCF complex, Skp subunit
1	IPR016189	Translation initiation factor IF2/IF5, N-terminal
1	IPR016176	Cobalamin (vitamin B12)-dependent enzyme, catalytic
1	IPR016164	FAD-linked oxidase-like, C-terminal
1	IPR016162	Aldehyde dehydrogenase, N-terminal
1	IPR016124	Mog1/PsbP/DUF1795, alpha/beta/alpha sandwich
1	IPR016105	Pyruvoyl-dependent histidine and arginine decarboxylase, 3-layer sandwich
1	IPR016104	Pyruvoyl-dependent histidine and arginine decarboxylase
1	IPR016099	Prismane-like, alpha/beta-sandwich
1	IPR016061	Prolyl-tRNA synthetase, class II, C-terminal
1	IPR015992	Deoxyribonuclease, TatD
1	IPR015947	PUA-like
1	IPR015939	Fumarate reductase/succinate dehydrogenase flavoprotein-like, C-terminal
1	IPR015934	Aconitase/Iron regulatory protein 2/2-methylisocitrate dehydratase
1	IPR015927	Peptidase S24, S26A, S26B and S26C
1	IPR015925	Ryanodine receptor-related
1	IPR015883	Glycoside hydrolase, family 20, catalytic core
1	IPR015877	Cdk-activating kinase assembly factor, MAT1
1	IPR015815	3-hydroxyacid dehydrogenase/reductase
1	IPR015774	Tyrosine-protein kinase 6
1	IPR015745	Protein kinase C
1	IPR015699	DNA-directed RNA pol I, largest subunit
1	IPR015660	Achaete-scute transcription factor related
1	IPR015629	Clathrin coat associated protein AP-50
1	IPR015623	Actin-related protein 3
1	IPR015568	Peptidase M1, puromycin-sensitive aminopeptidase
1	IPR015505	Coronin
1	IPR015496	Ubiquilin
1	IPR015495	Myb transcription factor
1	IPR015429	Transcription regulator cyclin
1	IPR015390	Rabaptin, GTPase-Rab5 binding
1	IPR015158	Bud-site selection protein, BUD22
1	IPR015049	Region of unknown function DUF1900
1	IPR014892	Replication protein A C terminal
1	IPR014886	RNA binding motif
1	IPR014878	Region of unknown function DUF1794
1	IPR014837	EF-hand, Ca insensitive
1	IPR014748	Crontonase, C-terminal
1	IPR014348	Cobalamin (vitamin B12)-dependent enzyme, catalytic subdomain
1	IPR014100	GTP-binding protein Obg/CgtA
1	IPR014039	Translation elongation factor EFTs/EF1B, dimerisation
1	IPR014037	Peptidase S26A
1	IPR013955	Replication factor-A, C-terminal
1	IPR013932	TATA-binding protein interacting (TIP20)
1	IPR013912	Adenylate cyclase-associated CAP, C-terminal
1	IPR013819	Lipoxygenase, C-terminal
1	IPR013816	ATP-grasp fold, subdomain 2
1	IPR013809	Epsin-like, N-terminal
1	IPR013780	Glycosyl hydrolase, family 13, all-beta
1	IPR013746	Hydroxymethylglutaryl-coenzyme A synthase C-terminal
1	IPR013684	Miro-like
1	IPR013598	Exportin-1/Importin-beta-like
1	IPR013535	PUL
1	IPR013261	Mitochondrial import inner membrane translocase, subunit Tim21
1	IPR013238	RNA polymerase III, subunit Rpc25
1	IPR013209	LNS2, Lipin/Ned1/Smp2
1	IPR013208	Lipocalin-like
1	IPR013189	Glycosyl hydrolase family 32, C-terminal
1	IPR013151	Immunoglobulin
1	IPR013111	EGF, extracellular
1	IPR012932	Vitamin K epoxide reductase
1	IPR012890	GC-rich sequence DNA-binding factor-like
1	IPR012680	Laminin G, subdomain 2
1	IPR012617	TRAUB
1	IPR012577	NIPSNAP
1	IPR012466	Adaptin ear-binding coat-associated protein 1 NECAP-1
1	IPR012338	Beta-lactamase-type transpeptidase fold
1	IPR012317	Poly(ADP-ribose) polymerase, catalytic region
1	IPR012314	Peptidase M12B, GON-ADAMTSs
1	IPR012302	Malic enzyme, NAD-binding
1	IPR011987	ATPase, V1 complex, subunit H, C-terminal
1	IPR011766	Thiamine pyrophosphate enzyme, C-terminal TPP-binding
1	IPR011706	Multicopper oxidase, type 2
1	IPR011679	Endoplasmic reticulum, protein ERp29, C-terminal
1	IPR011611	Carbohydrate/purine kinase
1	IPR011566	Ubiquinone biosynthesis and related
1	IPR011531	Bicarbonate transporter, C-terminal
1	IPR011510	Sterile alpha motif homology 2
1	IPR011257	DNA glycosylase
1	IPR011254	Prismane-like
1	IPR011234	Fumarylacetoacetase, C-terminal-related
1	IPR011035	Ribosomal protein L25/Gln-tRNA synthetase, anti-codon-binding
1	IPR011032	GroES-like
1	IPR011017	TRASH
1	IPR010734	Copine
1	IPR010733	Protein of unknown function DUF1308
1	IPR010541	Protein of unknown function DUF1115
1	IPR010504	Arfaptin-like
1	IPR010490	Conserved oligomeric complex COG6
1	IPR010014	Diphthamide synthesis, DHP2
1	IPR009784	Protein of unknown function DUF1349
1	IPR009112	GTP cyclohydrolase I, feedback regulatory protein
1	IPR009011	Mannose-6-phosphate receptor, binding
1	IPR009003	Peptidase, trypsin-like serine and cysteine
1	IPR008972	Cupredoxin
1	IPR008930	Terpenoid cylases/protein prenyltransferase alpha-alpha toroid
1	IPR008909	DALR anticodon binding
1	IPR008568	Protein of unknown function DUF850, transmembrane eukaryotic
1	IPR008530	Protein of unknown function DUF812
1	IPR008429	Cleft lip and palate transmembrane 1
1	IPR008389	ATPase, V0 complex, subunit E
1	IPR008384	ARP23 complex 20 kDa subunit
1	IPR008269	Peptidase S16, lon C-terminal
1	IPR008193	DNA-directed RNA polymerase Rpb11, 13-16 kDa subunit, conserved site
1	IPR008144	Guanylate kinase
1	IPR007918	Mitochondrial distribution and morphology family 35/apoptosis
1	IPR007848	Methyltransferase small
1	IPR007751	Protein of unknown function DUF676, hydrolase-like
1	IPR007740	Ribosomal protein L49/IMG2
1	IPR007681	Ran-interacting Mog1 protein
1	IPR007669	Protein of unknown function DUF595
1	IPR007581	Endonuclease V
1	IPR007502	Helicase-associated region
1	IPR007482	Protein-tyrosine phosphatase-like, PTPLA
1	IPR007318	Phospholipid methyltransferase
1	IPR007262	Vacuolar protein sorting 55
1	IPR007239	Autophagy protein 5
1	IPR007238	DNA primase, large subunit, eukaryotic/archaeal
1	IPR007232	Rad52/22 double-strand break repair protein
1	IPR007225	Exocyst complex subunit Sec15-like
1	IPR007177	Protein of unknown function DUF367
1	IPR007129	Ubiquinol-cytochrome C chaperone
1	IPR007081	RNA polymerase Rpb1, domain 5
1	IPR006992	Amidohydrolase 2
1	IPR006816	Engulfment and cell motility, ELMO
1	IPR006809	TAFII28-like protein
1	IPR006716	ERG2 and sigma1 receptor-like
1	IPR006606	Protein of unknown function DUF1448
1	IPR006262	Cytidine deaminase, homotetrameric
1	IPR006180	3-hydroxyacyl-CoA dehydrogenase, conserved site
1	IPR006103	Glycoside hydrolase family 2, TIM barrel
1	IPR006099	Methylmalonyl-CoA mutase, alpha and beta chain, catalytic
1	IPR006097	Glutamate/phenylalanine/leucine/valine dehydrogenase, dimerisation region
1	IPR006083	Phosphoribulokinase/uridine kinase
1	IPR006077	Vinculin/alpha-catenin
1	IPR006048	Alpha-amylase, C-terminal all beta
1	IPR005952	Phosphoglycerate mutase 1
1	IPR005873	Density-regulated protein DRP1
1	IPR005850	Galactose-1-phosphate uridyl transferase, C-terminal
1	IPR005818	Histone H1/H5
1	IPR005813	Ribosomal protein L20
1	IPR005812	Ribosomal protein L20, bacterial-type
1	IPR005809	Succinyl-CoA synthetase, beta subunit
1	IPR005798	Cytochrome b/b6, C-terminal
1	IPR005708	Homogentisate 1,2-dioxygenase
1	IPR005706	Ribosomal protein S2, bacterial-type
1	IPR005651	Protein of unknown function DUF343
1	IPR005578	Hrf1
1	IPR005532	Sulfatase-modifying factor
1	IPR005517	Translation elongation factor EFG/EF2, domain IV
1	IPR005336	Protein of unknown function UPF0041
1	IPR005334	Tctex-1
1	IPR005122	Uracil-DNA glycosylase-like
1	IPR005107	CO dehydrogenase flavoprotein, C-terminal
1	IPR005065	Platelet-activating factor acetylhydrolase, plasma/intracellular isoform II
1	IPR005033	YEATS
1	IPR005002	Eukaryotic phosphomannomutase
1	IPR004979	Transcription factor AP-2
1	IPR004942	Dynein light chain-related
1	IPR004916	Ubiquinone biosynthesis protein COQ7
1	IPR004908	ATPase, V1 complex, subunit H
1	IPR004907	ATPase, V1 complex, subunit C
1	IPR004843	Metallophosphoesterase
1	IPR004730	Transaldolase AB
1	IPR004670	Na+/H+ antiporter NhaA
1	IPR004514	Glutaminyl-tRNA synthetase, class Ic
1	IPR004499	Prolyl-tRNA synthetase, class IIa, prokaryotic-type
1	IPR004457	Zinc finger, ZPR1-type
1	IPR004455	NADP oxidoreductase, coenzyme F420-dependent
1	IPR004361	Glyoxalase I
1	IPR004345	TB2/DP1 and HVA22 related protein
1	IPR004327	Phosphotyrosyl phosphatase activator, PTPA
1	IPR004316	MtN3 and saliva related transmembrane protein
1	IPR004274	NLI interacting factor
1	IPR004192	Ubiquinol cytochrome reductase transmembrane region
1	IPR004141	Strictosidine synthase
1	IPR004137	Prismane
1	IPR004125	Signal recognition particle, SRP54 subunit, M-domain
1	IPR004012	RUN
1	IPR003827	Protein of unknown function DUF207
1	IPR003737	N-acetylglucosaminyl phosphatidylinositol deacetylase
1	IPR003698	Lipoate synthase
1	IPR003692	Hydantoinase B/oxoprolinase
1	IPR003651	Iron-sulphur cluster loop
1	IPR003604	Zinc finger, U1-type
1	IPR003603	U2A'/phosphoprotein 32 family A, C-terminal
1	IPR003599	Immunoglobulin subtype
1	IPR003598	Immunoglobulin subtype 2
1	IPR003388	Reticulon
1	IPR003377	Cornichon
1	IPR003348	Anion-transporting ATPase
1	IPR003256	Ribosomal protein L24
1	IPR003196	Transcription initiation factor IIF, beta subunit
1	IPR003169	GYF
1	IPR003140	Phospholipase/carboxylesterase
1	IPR003131	Potassium channel, voltage dependent, Kv, tetramerisation
1	IPR003105	SRA-YDG
1	IPR003021	Repair protein Rad1/Rec1
1	IPR003020	Bicarbonate transporter, eukaryotic
1	IPR002995	Surfeit locus 4
1	IPR002993	Ornithine decarboxylase antizyme
1	IPR002939	Chaperone DnaJ, C-terminal
1	IPR002935	O-methyltransferase, family 3
1	IPR002932	Glutamate synthase, central-C
1	IPR002925	Dienelactone hydrolase
1	IPR002922	Thiamine biosynthesis Thi4 protein
1	IPR002909	Cell surface receptor IPT/TIG
1	IPR002876	Protein of unknown function DUF28
1	IPR002843	ATPase, V0/A0 complex, subunit C/D
1	IPR002842	ATPase, V1/A1 complex, subunit E
1	IPR002773	Deoxyhypusine synthase
1	IPR002735	Translation initiation factor IF2/IF5
1	IPR002728	Diphthamide synthesis, DPH1/DHP2
1	IPR002717	MOZ/SAS-like protein
1	IPR002673	Ribosomal protein L29e
1	IPR002659	Glycosyl transferase, family 31
1	IPR002640	Arylesterase
1	IPR002638	Quinolinate phosphoribosyl transferase
1	IPR002579	Methionine sulphoxide reductase B
1	IPR002553	Clathrin/coatomer adaptor, adaptin-like, N-terminal
1	IPR002547	tRNA-binding region
1	IPR002529	Fumarylacetoacetase, C-terminal-like
1	IPR002524	Cation efflux protein
1	IPR002480	DAHP synthetase, class II
1	IPR002478	PUA
1	IPR002470	Peptidase S9A, prolyl oligopeptidase
1	IPR002466	Adenosine deaminase/editase
1	IPR002350	Proteinase inhibitor I1, Kazal
1	IPR002345	Lipocalin
1	IPR002303	Valyl-tRNA synthetase, class Ia
1	IPR002173	Carbohydrate/puine kinase, PfkB, conserved site
1	IPR002161	SNO glutamine amidotransferase
1	IPR002140	Shwachman-Bodian-Diamond syndrome related
1	IPR002133	S-adenosylmethionine synthetase
1	IPR002043	Uracil-DNA glycosylase
1	IPR001995	Peptidase A2A, retrovirus, catalytic
1	IPR001991	Sodium:dicarboxylate symporter
1	IPR001978	Troponin
1	IPR001949	NADH-ubiquinone oxidoreductase, 51 kDa subunit, conserved site
1	IPR001937	Galactose-1-phosphate uridyl transferase, class I
1	IPR001895	Guanine-nucleotide dissociation stimulator CDC25
1	IPR001888	Transposase, type 1
1	IPR001881	EGF-like calcium-binding
1	IPR001870	B302 (SPRY)-like
1	IPR001858	Phosphatidylethanolamine-binding, conserved site
1	IPR001837	Adenylate cyclase-associated CAP
1	IPR001816	Translation elongation factor EFTs/EF1B
1	IPR001805	Adenosine kinase
1	IPR001791	Laminin G
1	IPR001787	Ribosomal protein L21
1	IPR001770	G-protein, gamma subunit
1	IPR001765	Carbonic anhydrase
1	IPR001656	tRNA pseudouridine synthase D
1	IPR001607	Zinc finger, UBP-type
1	IPR001585	Transaldolase
1	IPR001569	Ribosomal protein L37e
1	IPR001568	Ribonuclease T2
1	IPR001567	Peptidase M3A and M3B, thimet/oligopeptidase F
1	IPR001563	Peptidase S10, serine carboxypeptidase
1	IPR001547	Glycoside hydrolase, family 5
1	IPR001540	Glycoside hydrolase, family 20
1	IPR001509	NAD-dependent epimerase/dehydratase
1	IPR001494	Importin-beta, N-terminal
1	IPR001476	Chaperonin Cpn10
1	IPR001370	Proteinase inhibitor I32, inhibitor of apoptosis
1	IPR001315	Caspase Recruitment
1	IPR001304	C-type lectin
1	IPR001279	Beta-lactamase-like
1	IPR001278	Arginyl-tRNA synthetase, class Ic
1	IPR001272	Phosphoenolpyruvate carboxykinase, ATP-utilising
1	IPR001253	Eukaryotic initiation factor 1A (eIF-1A)
1	IPR001252	Malate dehydrogenase, active site
1	IPR001250	Mannose-6-phosphate isomerase, type I
1	IPR001233	Protein of unknown function UPF0027
1	IPR001204	Phosphate transporter
1	IPR001130	Deoxyribonuclease, TatD-related
1	IPR001096	Peptidase C13, legumain
1	IPR001085	Glycine hydroxymethyltransferase
1	IPR001026	Epsin, N-terminal
1	IPR001012	UBX
1	IPR000924	Glutamyl/glutaminyl-tRNA synthetase, class Ic
1	IPR000907	Lipoxygenase
1	IPR000895	Transthyretin
1	IPR000859	CUB
1	IPR000814	TATA-box binding
1	IPR000811	Glycosyl transferase, family 35
1	IPR000788	Ribonucleotide reductase large subunit, C-terminal
1	IPR000764	Uridine kinase
1	IPR000738	WHEP-TRS
1	IPR000716	Thyroglobulin type-1
1	IPR000679	Zinc finger, GATA-type
1	IPR000672	Tetrahydrofolate dehydrogenase/cyclohydrolase
1	IPR000648	Oxysterol-binding protein
1	IPR000631	Carbohydrate kinase, predicted
1	IPR000618	Insect cuticle protein
1	IPR000560	Histidine acid phosphatase
1	IPR000533	Tropomyosin
1	IPR000473	Ribosomal protein L36
1	IPR000440	NADH-ubiquinone/plastoquinone oxidoreductase, chain 3
1	IPR000426	Proteasome alpha-subunit, conserved site
1	IPR000406	RHO protein GDP dissociation inhibitor
1	IPR000304	Delta 1-pyrroline-5-carboxylate reductase
1	IPR000301	CD9/CD37/CD63 antigen
1	IPR000192	Aminotransferase, class V/Cysteine desulfurase
1	IPR000114	Ribosomal protein L16
1	IPR000073	Alpha/beta hydrolase fold-1
1	IPR000038	Cell division/GTP binding protein
1	IPR000005	Helix-turn-helix, AraC type

## Sheet: Shared ESTs
Number of ESTs	InterProScan code	Description
73	IPR001534	Transthyretin-like
55	IPR002048	Calcium-binding EF-hand
51	IPR016040	NAD(P)-binding
47	IPR012677	Nucleotide-binding, alpha-beta plait
47	IPR011992	EF-Hand type
46	IPR012336	Thioredoxin-like fold
44	IPR012335	Thioredoxin fold
40	IPR013753	Ras
37	IPR000504	RNA recognition motif, RNP-1
36	IPR002198	Short-chain dehydrogenase/reductase SDR
33	IPR011046	WD40 repeat-like
32	IPR002068	Heat shock protein Hsp20
32	IPR001680	WD40 repeat
31	IPR001353	20S proteasome, A and B subunits
29	IPR015943	WD40/YVTN repeat-like
26	IPR008978	HSP20-like chaperone
26	IPR000626	Ubiquitin
25	IPR013785	Aldolase-type TIM barrel
25	IPR013128	Peptidase C1A, papain
24	IPR010920	Like-Sm ribonucleoprotein-related, core
24	IPR000217	Tubulin
23	IPR009072	Histone-fold
23	IPR008160	Collagen triple helix repeat
23	IPR002423	Chaperonin Cpn60/TCP-1
22	IPR011009	Protein kinase-like
22	IPR001993	Mitochondrial substrate carrier
22	IPR000668	Peptidase C1A, papain C-terminal
21	IPR016027	Nucleic acid-binding, OB-fold-like
21	IPR001163	Like-Sm ribonucleoprotein, core
20	IPR008950	GroEL-like chaperone, ATPase
20	IPR006649	Like-Sm ribonucleoprotein, eukaryotic and archaea-type, core
19	IPR012340	Nucleic acid-binding, OB-fold
19	IPR011991	Winged helix repressor DNA-binding
19	IPR008280	Tubulin/FtsZ, C-terminal
18	IPR017442	Serine/threonine protein kinase-related
18	IPR015422	Pyridoxal phosphate-dependent transferase, major region, subdomain 2
18	IPR007125	Histone core
18	IPR004038	Ribosomal protein L7Ae/L30e/S12e/Gadd45
18	IPR000169	Peptidase, cysteine peptidase active site
17	IPR016181	Acyl-CoA N-acyltransferase
17	IPR015891	Cyclophilin-like
17	IPR015424	Pyridoxal phosphate-dependent transferase, major region
17	IPR002544	FMRFamide-related peptide
17	IPR002130	Peptidyl-prolyl cis-trans isomerase, cyclophilin-type
16	IPR015590	Aldehyde dehydrogenase
15	IPR007087	Zinc finger, C2H2-type
15	IPR001128	Cytochrome P450
14	IPR013032	EGF-like region, conserved site
14	IPR009075	Acyl-CoA dehydrogenase/oxidase C-terminal
14	IPR006689	ARF/SAR superfamily
14	IPR002109	Glutaredoxin
14	IPR001813	Ribosomal protein 60S
14	IPR001283	Allergen V5/Tpx-1 related
14	IPR001179	Peptidyl-prolyl cis-trans isomerase, FKBP-type
13	IPR014044	SCP-like extracellular
13	IPR013766	Thioredoxin domain
13	IPR006201	Neurotransmitter-gated ion-channel
13	IPR003959	AAA ATPase, core
12	IPR016135	Ubiquitin-conjugating enzyme/RWD-like
12	IPR016024	Armadillo-type fold
12	IPR013126	Heat shock protein 70
12	IPR008991	Translation protein SH3-like
12	IPR004160	Translation elongation factor EFTu/EF1A, C-terminal
12	IPR004000	Actin/actin-like
12	IPR002379	ATPase, F0/V0 complex, subunit C
12	IPR001404	Heat shock protein Hsp90
12	IPR000719	Protein kinase, core
12	IPR000608	Ubiquitin-conjugating enzyme, E2
11	IPR016161	Aldehyde/histidinol dehydrogenase
11	IPR009000	Translation elongation and initiation factors/Ribosomal, beta-barrel
11	IPR006090	Acyl-CoA oxidase/dehydrogenase, type 1
11	IPR005024	Snf7
11	IPR004827	Basic-leucine zipper (bZIP) transcription factor
11	IPR003579	Ras small GTPase, Rab type
11	IPR002453	Beta tubulin
11	IPR002110	Ankyrin
11	IPR001650	DNA/RNA helicase, C-terminal
11	IPR001395	Aldo/keto reductase
10	IPR017871	ABC transporter, conserved site
10	IPR016163	Aldehyde dehydrogenase, C-terminal
10	IPR015955	Lactate dehydrogenase/glycoside hydrolase, family 4, C-terminal
10	IPR015465	RNA recognition motif, glycine rich protein
10	IPR014717	Translation elongation factor EF1B/ribosomal protein S6
10	IPR014038	Translation elongation factor EF1B, beta and delta chains, guanine nucleotide exchange
10	IPR013764	Acyl-CoA oxidase/dehydrogenase, type1/2, C-terminal
10	IPR012678	Ribosomal protein L23/L15e, core
10	IPR011332	Ribosomal protein, zinc-binding
10	IPR010987	Glutathione S-transferase, C-terminal-like
10	IPR009071	High mobility group box, HMG
10	IPR009001	Translation elongation factor EF1A/initiation factor IF2gamma, C-terminal
10	IPR008985	Concanavalin A-like lectin/glucanase
10	IPR001236	Lactate/malate dehydrogenase
10	IPR001199	Cytochrome b5
10	IPR001079	Galectin, carbohydrate recognition domain
10	IPR000910	High mobility group box, HMG1/HMG2
9	IPR017936	Thioredoxin-like
9	IPR016146	Calponin-homology
9	IPR013865	Protein of unknown function DUF1754, eukaryotic
9	IPR013026	Tetratricopeptide region
9	IPR011990	Tetratricopeptide-like helical
9	IPR011051	Cupin, RmlC-type
9	IPR011012	Longin-like
9	IPR008927	6-phosphogluconate dehydrogenase, C-terminal-like
9	IPR004480	Glutaredoxin-related protein
9	IPR003702	Acetyl-CoA hydrolase/transferase
9	IPR001047	Ribosomal protein S8e
8	IPR017912	Galectin
8	IPR014756	Immunoglobulin E-set
8	IPR014721	Ribosomal protein S5 domain 2-type fold
8	IPR014710	RmlC-like jelly roll fold
8	IPR013328	Dehydrogenase, multihelical
8	IPR013320	Concanavalin A-like lectin/glucanase, subgroup
8	IPR013083	Zinc finger, RING/FYVE/PHD-type
8	IPR012877	Protein of unknown function DUF1679, Caenorhabditis species
8	IPR011004	Trimeric LpxA-like
8	IPR010061	Methylmalonate-semialdehyde dehydrogenase
8	IPR004364	Aminoacyl-tRNA synthetase, class II (D, K and N)
8	IPR004217	Zinc finger, Tim10/DDP-type
8	IPR004023	Mago nashi protein
8	IPR002327	Cytochrome c, class IA/ IB
8	IPR001804	Isocitrate/isopropylmalate dehydrogenase
8	IPR001464	Annexin
8	IPR001452	Src homology-3 domain
8	IPR001372	Dynein light chain, type 1 and 2
8	IPR001054	Adenylyl cyclase class-3/4/guanylyl cyclase
8	IPR000182	GCN5-related N-acetyltransferase
7	IPR017853	Glycoside hydrolase, catalytic core
7	IPR015940	Ubiquitin-associated/translation elongation factor EF1B, N-terminal, eukaryote
7	IPR015643	Peptidase C1A, cathepsin B
7	IPR012675	Beta-grasp fold, ferredoxin-type
7	IPR011993	Pleckstrin homology-type
7	IPR011700	Basic leucine zipper
7	IPR011057	Mss4-like
7	IPR010097	Malate dehydrogenase, NAD-dependent, eukaryotes and gamma proteobacteria
7	IPR009053	Prefoldin
7	IPR007648	Mitochondrial ATPase inhibitor, IATP
7	IPR006029	Neurotransmitter-gated ion-channel transmembrane region
7	IPR005811	ATP-citrate lyase/succinyl-CoA ligase
7	IPR005713	Ribosomal protein S15, eukaryotic/archaeal
7	IPR004001	Actin, conserved site
7	IPR003578	Ras small GTPase, Rho type
7	IPR003577	Ras small GTPase, Ras type
7	IPR003439	ABC transporter-like
7	IPR002777	Prefoldin beta-like
7	IPR002222	Ribosomal protein S19/S15
7	IPR002213	UDP-glucuronosyl/UDP-glucosyltransferase
7	IPR002136	Ribosomal protein L4/L1e
7	IPR002119	Histone H2A
7	IPR001841	Zinc finger, RING-type
7	IPR001715	Calponin-like actin-binding
7	IPR001664	Intermediate filament protein
7	IPR001266	Ribosomal protein S19e
7	IPR001019	Guanine nucleotide binding protein (G-protein), alpha subunit
7	IPR000994	Peptidase M24, catalytic core
7	IPR000793	ATPase, F1/V1/A1 complex, alpha/beta subunit, C-terminal
7	IPR000530	Ribosomal protein S12e
6	IPR017937	Thioredoxin, conserved site
6	IPR017896	4Fe-4S ferredoxin, iron-sulpur binding domain
6	IPR016193	Cytidine deaminase-like
6	IPR016156	FAD/NAD-linked reductase, dimerisation
6	IPR016102	Succinyl-CoA synthetase-like
6	IPR016083	Sterol-binding-like
6	IPR015937	Aconitase-like core
6	IPR014729	Rossmann-like alpha/beta/alpha sandwich fold
6	IPR014347	Tautomerase
6	IPR013025	Ribosomal protein L25/L23
6	IPR012875	Protein of unknown function DUF1674
6	IPR012674	Calycin
6	IPR011333	BTB/POZ fold
6	IPR011053	Single hybrid motif
6	IPR011038	Calycin-like
6	IPR009056	Cytochrome c, monohaem
6	IPR009051	Alpha-helical ferredoxin
6	IPR009025	DNA-directed RNA polymerase, RBP11-like
6	IPR008993	TIMP-like, OB-fold
6	IPR008180	DeoxyUTP pyrophosphatase
6	IPR007194	Transport protein particle (TRAPP) component, Bet3
6	IPR007130	Diacylglycerol acyltransferase
6	IPR006622	Iron sulphur domain-containing, CDGSH-type
6	IPR005814	Aminotransferase class-III
6	IPR005633	Ribosomal protein L23/L25, N-terminal
6	IPR005485	Ribosomal protein L5, eukaryotic
6	IPR005124	Vacuolar (H+)-ATPase G subunit
6	IPR004790	Isocitrate dehydrogenase NADP-dependent, eukaryotic
6	IPR004313	Acireductone dioxygenase, ARD
6	IPR004099	Pyridine nucleotide-disulphide oxidoreductase, dimerisation
6	IPR003033	Sterol-binding
6	IPR002125	CMP/dCMP deaminase, zinc-binding
6	IPR002023	NADH dehydrogenase (ubiquinone), 24 kDa subunit
6	IPR001971	Ribosomal protein S11
6	IPR001950	Translation initiation factor SUI1
6	IPR001849	Pleckstrin homology
6	IPR001820	Proteinase inhibitor I35, tissue inhibitor of metalloproteinase
6	IPR001753	Crotonase, core
6	IPR001515	Ribosomal protein L32e
6	IPR001474	GTP cyclohydrolase I
6	IPR001398	Macrophage migration inhibitory factor
6	IPR001245	Tyrosine protein kinase
6	IPR001141	Ribosomal protein L27e
6	IPR001023	Heat shock protein Hsp70
6	IPR000953	Chromo domain
6	IPR000850	Adenylate kinase
6	IPR000652	Triosephosphate isomerase
6	IPR000582	Acyl-CoA-binding protein, ACBP
6	IPR000449	Ubiquitin-associated/translation elongation factor EF1B, N-terminal
6	IPR000215	Protease inhibitor I4, serpin
6	IPR000196	Ribosomal protein L19/L19e
6	IPR000164	Histone H3
6	IPR000054	Ribosomal protein L31e
5	IPR017900	4Fe-4S ferredoxin, iron-sulphur binding, conserved site
5	IPR016197	Chromo domain-like
5	IPR016196	MFS general substrate transporter
5	IPR015655	Protein phosphatase 2C
5	IPR015221	Ubiquitin related modifier 1
5	IPR014722	Translation protein SH3-like, subgroup
5	IPR013105	Tetratricopeptide TPR2
5	IPR012337	Polynucleotidyl transferase, Ribonuclease H fold
5	IPR011989	Armadillo-like helical
5	IPR011331	Ribosomal protein L37ae/L37e, core
5	IPR011323	Mss4/translationally controlled tumour-associated TCTP
5	IPR011146	Histidine triad-like motif
5	IPR011107	Protein phosphatase inhibitor
5	IPR011043	Galactose oxidase/kelch, beta-propeller
5	IPR010625	CHCH
5	IPR009007	Peptidase aspartic, catalytic
5	IPR008977	PHM/PNGase F-fold
5	IPR008962	PapD-like
5	IPR008946	Nuclear hormone receptor, ligand-binding
5	IPR007699	SGS
5	IPR007274	Ctr copper transporter
5	IPR006688	ADP-ribosylation factor
5	IPR006248	Aconitase, mitochondrial-like
5	IPR006214	Protein of unknown function UPF0005
5	IPR006195	Aminoacyl-tRNA synthetase, class II
5	IPR006032	Ribosomal protein S12/S23
5	IPR004360	Glyoxalase/bleomycin resistance protein/dioxygenase
5	IPR004154	Anticodon-binding
5	IPR004088	K Homology, type 1
5	IPR004037	Ribosomal protein L7Ae
5	IPR003677	Protein of unknown function DUF148
5	IPR003673	CoA-transferase family III
5	IPR003397	Mitochondrial import inner membrane translocase, subunit Tim17/22
5	IPR003088	Cytochrome c, class I
5	IPR003000	NAD-dependent histone deacetylase, silent information regulator Sir2
5	IPR002942	RNA-binding S4
5	IPR002871	NIF system FeS cluster assembly, NifU, N-terminal
5	IPR002670	Ribosomal protein L18ae
5	IPR002313	Lysyl-tRNA synthetase, class II
5	IPR002132	Ribosomal protein L5
5	IPR001912	Ribosomal protein S4
5	IPR001873	Na+ channel, amiloride-sensitive
5	IPR001865	Ribosomal protein S2
5	IPR001781	Zinc finger, LIM-type
5	IPR001662	Translation elongation factor EF1B, gamma chain, conserved
5	IPR001619	Sec1-like protein
5	IPR001461	Peptidase A1
5	IPR001451	Bacterial transferase hexapeptide repeat
5	IPR001450	4Fe-4S ferredoxin, iron-sulphur binding, subgroup
5	IPR001222	Zinc finger, TFIIS-type
5	IPR000988	Ribosomal protein L24e
5	IPR000915	Ribosomal protein L6E
5	IPR000889	Glutathione peroxidase
5	IPR000796	Aspartate/other aminotransferase
5	IPR000783	RNA polymerase, subunit H/Rpb5 C-terminal
5	IPR000754	Ribosomal protein S9
5	IPR000741	Fructose-bisphosphate aldolase, class-I
5	IPR000717	Proteasome component region PCI
5	IPR000642	Peptidase M41
5	IPR000580	TSC-22 / Dip / Bun
5	IPR000408	Regulator of chromosome condensation, RCC1
5	IPR000387	Protein-tyrosine phosphatase
5	IPR000308	14-3-3 protein
5	IPR000235	Ribosomal protein S7
5	IPR000218	Ribosomal protein L14b/L23e
5	IPR000089	Biotin/lipoyl attachment
4	IPR017441	Protein kinase ATP binding, conserved site
4	IPR016157	Cullin, conserved site
4	IPR016039	Thiolase-like
4	IPR015974	Ribosomal protein L19/L19e, domain 3
4	IPR015928	Aconitase/3-isopropylmalate dehydratase, swivel
4	IPR015915	Kelch-type beta propeller
4	IPR015901	Phosphoglycerate kinase, C-terminal
4	IPR015797	NUDIX
4	IPR015467	Thioredoxin, core
4	IPR014784	Copper type II, ascorbate-dependent monooxygenase-like, C-terminal
4	IPR014783	Copper type II, ascorbate-dependent monooxygenase, C-terminal
4	IPR014730	Electron transfer flavoprotein, alpha/beta-subunit, N-terminal
4	IPR014352	FERM/acyl-CoA-binding protein, 3-helical bundle
4	IPR013838	Beta tubulin, autoregulation binding site
4	IPR013813	Endoribonuclease L-PSP/chorismate mutase-like
4	IPR013783	Immunoglobulin-like fold
4	IPR013035	Phosphoenolpyruvate carboxykinase, C-terminal
4	IPR012719	T-complex protein 1, gamma subunit
4	IPR012718	T-complex protein 1, epsilon subunit
4	IPR012347	Ferritin-related
4	IPR012255	Electron transfer flavoprotein, beta subunit
4	IPR011598	Helix-loop-helix DNA-binding
4	IPR011421	Bucentaur or craniofacial development
4	IPR011249	Metalloenzyme, LuxS/M16 peptidase-like, metal-binding
4	IPR011237	Peptidase M16, core
4	IPR010997	HRDC-like
4	IPR010916	TonB box, conserved site
4	IPR009149	BR22
4	IPR009081	Acyl carrier protein-like
4	IPR009078	Ferritin/ribonucleotide reductase-like
4	IPR009036	Molybdenum cofactor biosynthesis, MoeB
4	IPR008698	NADH-ubiquinone oxidoreductase B18 subunit
4	IPR008632	Nematode fatty acid retinoid binding
4	IPR008597	Destabilase
4	IPR008331	Ferritin and Dps
4	IPR008251	Chromo shadow
4	IPR008158	Protein translocase SEC61 complex gamma subunit
4	IPR008011	Complex 1 LYR protein
4	IPR006973	Cwf15/Cwc15 cell cycle control protein
4	IPR006722	Sedlin
4	IPR006721	ATPase, F1 complex, epsilon subunit, mitochondrial
4	IPR006652	Kelch repeat type 1
4	IPR006590	RNA polymerase II, Rpb4, core
4	IPR006258	Dihydrolipoamide dehydrogenase
4	IPR006175	Endoribonuclease L-PSP
4	IPR006163	Phosphopantetheine-binding
4	IPR006121	Heavy metal transport/detoxification protein
4	IPR006076	FAD dependent oxidoreductase
4	IPR005834	Haloacid dehalogenase-like hydrolase
4	IPR005824	KOW
4	IPR005756	Ribosomal protein L26, eukaryotic/archaeal
4	IPR005574	RNA polymerase II, Rpb4
4	IPR005455	Profilin, plant
4	IPR005326	Plectin/S10, N-terminal
4	IPR005302	Molybdenum cofactor sulfurase, C-terminal
4	IPR004839	Aminotransferase, class I and II
4	IPR004631	4-aminobutyrate aminotransferase, eukaryotic
4	IPR004307	TspO/MBR-related protein
4	IPR004205	UcrQ
4	IPR004127	Prefoldin alpha-like
4	IPR003204	Cytochrome c oxidase, subunit Va
4	IPR003008	Tubulin/FtsZ, GTPase
4	IPR003006	Immunoglobulin/major histocompatibility complex, conserved site
4	IPR002928	Myosin tail
4	IPR002919	Protease inhibitor I8, cysteine-rich trypsin inhibitor-like
4	IPR002913	Lipid-binding START
4	IPR002906	Ribosomal protein S27a
4	IPR002715	Nascent polypeptide-associated complex NAC
4	IPR002674	Ribosomal protein L37ae
4	IPR002671	Ribosomal protein L22e
4	IPR002634	BolA-like protein
4	IPR002226	Catalase
4	IPR002171	Ribosomal protein L2
4	IPR002155	Thiolase
4	IPR002143	Ribosomal protein L1
4	IPR002124	Cytochrome c oxidase, subunit Vb
4	IPR002097	Profilin/allergen
4	IPR002085	Alcohol dehydrogenase superfamily, zinc-containing
4	IPR001983	Translationally controlled tumour-associated TCTP
4	IPR001951	Histone H4
4	IPR001931	Ribosomal protein S21e
4	IPR001926	Pyridoxal phosphate-dependent enzyme, beta subunit
4	IPR001901	Protein secE/sec61-gamma protein
4	IPR001884	Eukaryotic initiation factor 5A hypusine (eIF-5A)
4	IPR001780	Ribosomal protein L35Ae
4	IPR001648	Ribosomal protein S18
4	IPR001593	Ribosomal protein S3Ae
4	IPR001578	Peptidase C12, ubiquitin carboxyl-terminal hydrolase 1
4	IPR001576	Phosphoglycerate kinase
4	IPR001519	Ferritin, N-terminal
4	IPR001478	PDZ/DHR/GLGF
4	IPR001469	ATPase, F1 complex, delta/epsilon subunit
4	IPR001388	Synaptobrevin
4	IPR001326	Translation elongation factor EF1B, beta/delta chains, conserved site
4	IPR001107	Band 7 protein
4	IPR001092	Basic helix-loop-helix dimerisation region bHLH
4	IPR001041	Ferredoxin
4	IPR001017	Dehydrogenase, E1 component
4	IPR000911	Ribosomal protein L11
4	IPR000892	Ribosomal protein S26e
4	IPR000876	Ribosomal protein S4e
4	IPR000866	Alkyl hydroperoxide reductase/ Thiol specific antioxidant/ Mal allergen
4	IPR000804	Clathrin adaptor, sigma subunit/coatomer, zeta subunit
4	IPR000702	Ribosomal protein L6
4	IPR000640	Translation elongation factor EFG/EF2, C-terminal
4	IPR000597	Ribosomal protein L3
4	IPR000592	Ribosomal protein S27e
4	IPR000571	Zinc finger, CCCH-type
4	IPR000569	HECT
4	IPR000558	Histone H2B
4	IPR000552	Ribosomal protein L44e
4	IPR000542	Acyltransferase ChoActase/COT/CPT
4	IPR000535	Major sperm protein
4	IPR000467	D111/G-patch
4	IPR000439	Ribosomal protein L15e
4	IPR000348	emp24/gp25L/p24
4	IPR000340	Protein-tyrosine phosphatase, dual specificity
4	IPR000297	Peptidyl-prolyl cis-trans isomerase, PpiC-type
4	IPR000242	Protein-tyrosine phosphatase, receptor/non-receptor type
4	IPR000223	Peptidase S26A, signal peptidase I
4	IPR000183	Orn/DAP/Arg decarboxylase 2
4	IPR000109	TGF-beta receptor, type I/II extracellular region
4	IPR000086	NUDIX hydrolase, core
4	IPR000058	Zinc finger, AN1-type
4	IPR000048	IQ calmodulin-binding region
4	IPR000039	Ribosomal protein L18e
4	IPR000010	Proteinase inhibitor I25, cystatin
3	IPR017907	Zinc finger, RING-type, conserved site
3	IPR017867	Protein-tyrosine phosphatase, low molecular weight
3	IPR017440	ATP-citrate lyase/succinyl-CoA ligase, active site
3	IPR016180	Ribosomal protein L10e/L16
3	IPR016095	Ribosomal protein L1, 3-layer alpha/beta-sandwich
3	IPR016093	MIR motif
3	IPR016073	SKP1 component, POZ
3	IPR016060	Complement control module
3	IPR015904	Sulphide quinone-reductase
3	IPR015880	Zinc finger, C2H2-like
3	IPR015727	Protein kinase C mu-related
3	IPR015609	Molecular chaperone, heat shock protein, Hsp40, DnaJ
3	IPR015566	Molecular chaperone, heat shock protein, endoplasmin
3	IPR015405	NADH-quinone oxidoreductase, chain G, C-terminal
3	IPR014848	Rgp1
3	IPR014766	Carboxypeptidase, regulatory region
3	IPR014746	Glutamine synthetase/guanido kinase, catalytic region
3	IPR014723	Ribosomal protein L24, SH3-like
3	IPR014349	Rieske iron-sulphur protein
3	IPR013870	Ribosomal protein L37, mitochondrial
3	IPR013845	Ribosomal protein S4e, central
3	IPR013729	Multiprotein bridging factor 1, N-terminal
3	IPR013699	Signal recognition particle, SRP72 subunit, RNA-binding
3	IPR013641	Chromatin associated protein KTI12
3	IPR013260	mRNA splicing factor SYF2
3	IPR013217	Methyltransferase type 12
3	IPR013089	Kelch related
3	IPR013088	Zinc finger, NHR/GATA-type
3	IPR013029	Protein of unknown function DUF933
3	IPR012961	DSH, C-terminal
3	IPR012920	Spb1, C-terminal
3	IPR012816	Conserved hypothetical protein CHP02464
3	IPR012722	T-complex protein 1, zeta subunit
3	IPR012720	T-complex protein 1, eta subunit
3	IPR012716	T-complex protein 1, beta subunit
3	IPR012676	TGS-like
3	IPR012576	NADH-ubiquinone oxidoreductase B12 subunit
3	IPR012459	Protein of unknown function DUF1665
3	IPR012349	FMN-binding split barrel
3	IPR012293	RNA polymerase subunit, RPB6/omega
3	IPR012285	Fumarate reductase, C-terminal
3	IPR012258	Acyl-CoA oxidase
3	IPR011616	bZIP transcription factor, bZIP-1
3	IPR011614	Catalase, N-terminal
3	IPR011545	DNA/RNA helicase, DEAD/DEAH box type, N-terminal
3	IPR011261	DNA-directed RNA polymerase, dimerisation
3	IPR011151	Histidine triad motif
3	IPR011042	Six-bladed beta-propeller, TolB-like
3	IPR010993	Sterile alpha motif homology
3	IPR010982	Lambda repressor-like, DNA-binding
3	IPR010979	Ribosomal protein S13-like, H2TH
3	IPR010945	Malate dehydrogenase, NAD or NADP
3	IPR010480	Proteinase inhibitor I33, aspin
3	IPR010059	Uridine phosphorylase, eukaryotic
3	IPR009346	GRIM-19
3	IPR009269	Protein of unknown function DUF926
3	IPR009145	U2 auxiliary factor small subunit
3	IPR009028	Clathrin/coatomer adaptor, adaptin-like, appendage, C-terminal subdomain
3	IPR009022	Elongation factor G, III and V
3	IPR009006	Alanine racemase/group IV decarboxylase, C-terminal
3	IPR009002	FMN-binding split barrel, related
3	IPR008984	SMAD/FHA domain
3	IPR008969	Carboxypeptidase-like, regulatory region
3	IPR008948	L-Aspartase-like
3	IPR008940	Protein prenyltransferase
3	IPR008937	Ras guanine nucleotide exchange factor
3	IPR008914	Phosphatidylethanolamine-binding protein PEBP
3	IPR008907	P25-alpha
3	IPR008775	Phytanoyl-CoA dioxygenase
3	IPR008689	ATPase, F0 complex, subunit D, mitochondrial
3	IPR008506	Protein of unknown function DUF788
3	IPR008386	ATPase, F0 complex, subunit E, mitochondrial
3	IPR008209	Phosphoenolpyruvate carboxykinase, GTP-utilising
3	IPR008195	Ribosomal protein L34e
3	IPR008139	Saposin B
3	IPR007967	Protein of unknown function DUF727
3	IPR007946	AAR2
3	IPR007862	Adenylate kinase, zinc-finger lid region
3	IPR007856	Saposin-like type B, 1
3	IPR007834	DSS1/SEM1
3	IPR007829	TM2
3	IPR007785	Protein of unknown function DUF689
3	IPR007763	NADH:ubiquinone oxidoreductase 17.2 kD subunit
3	IPR007667	Hypoxia induced protein conserved region
3	IPR007515	Mss4
3	IPR007513	Four F5 protein
3	IPR007233	Sybindin-like protein
3	IPR007143	Vacuolar protein sorting-associated, VPS28
3	IPR006984	Protein of unknown function DUF652
3	IPR006863	Erv1/Alr
3	IPR006846	Ribosomal protein S30
3	IPR006797	MSF1
3	IPR006636	Heat shock chaperonin-binding
3	IPR006186	Serine/threonine-specific protein phosphatase and bis(5-nucleosyl)-tetraphosphatase
3	IPR006168	NAD-dependent glycerol-3-phosphate dehydrogenase
3	IPR006111	DNA-directed RNA polymerase, 14 to 18 kDa subunit
3	IPR006110	RNA polymerase Rpb6
3	IPR006109	NAD-dependent glycerol-3-phosphate dehydrogenase, C-terminal
3	IPR006095	Glutamate/phenylalanine/leucine/valine dehydrogenase
3	IPR006089	Acyl-CoA dehydrogenase, conserved site
3	IPR005828	General substrate transporter
3	IPR005825	Ribosomal protein L24/L26, conserved site
3	IPR005822	Ribosomal protein L13
3	IPR005755	Ribosomal protein L13, eukaryotic/archaeal
3	IPR005721	Ribosomal protein L22/L17, eukaryotic/archaeal
3	IPR005716	Ribosomal protein S7, eukaryotic/archaeal
3	IPR005707	Ribosomal protein S2, eukaryotic/archaeal
3	IPR005571	RNA polymerase, Rpb5, N-terminal
3	IPR005324	Ribosomal protein S5, C-terminal
3	IPR005011	SART-1 protein
3	IPR004977	Ribosomal protein S25
3	IPR004226	Tubulin binding cofactor A
3	IPR004203	Cytochrome c oxidase subunit IV
3	IPR004170	WWE
3	IPR004161	Translation elongation factor EFTu/EF1A, domain 2
3	IPR004113	FAD-linked oxidase, C-terminal
3	IPR004112	Fumarate reductase/succinate dehydrogenase flavoprotein, C-terminal
3	IPR004098	Prp18
3	IPR004095	TGS
3	IPR004003	NAD(P) transhydrogenase, beta subunit
3	IPR003903	Ubiquitin interacting motif
3	IPR003732	D-tyrosyl-tRNA(Tyr) deacylase
3	IPR003608	MIR
3	IPR003422	Ubiquinol-cytochrome C reductase hinge
3	IPR003307	eIF4-gamma/eIF5/eIF2-epsilon
3	IPR003195	Transcription initiation factor IID, 18 kDa subunit
3	IPR003172	MD-2-related lipid-recognition
3	IPR003165	Stem cell self-renewal protein Piwi
3	IPR002836	DNA-binding TFAR19-related protein
3	IPR002818	ThiJ/PfpI
3	IPR002645	Sulphate transporter/antisigma-factor antagonist STAS
3	IPR002616	Queuine/other tRNA-ribosyltransferase
3	IPR002589	Appr-1-p processing
3	IPR002472	Palmitoyl protein thioesterase
3	IPR002452	Alpha tubulin
3	IPR002208	SecY protein
3	IPR002189	F-actin capping protein, alpha subunit
3	IPR002164	Nucleosome assembly protein (NAP)
3	IPR002108	Actin-binding, cofilin/tropomyosin type
3	IPR002088	Protein prenyltransferase, alpha subunit
3	IPR002075	Nuclear transport factor 2
3	IPR002004	Polyadenylate-binding protein/Hyperplastic disc protein
3	IPR001976	Ribosomal protein S24e
3	IPR001932	Protein phosphatase 2C-related
3	IPR001921	Ribosomal protein L7A
3	IPR001892	Ribosomal protein S13
3	IPR001878	Zinc finger, CCHC-type
3	IPR001876	Zinc finger, RanBP2-type
3	IPR001854	Ribosomal protein L29
3	IPR001853	DSBA oxidoreductase
3	IPR001763	Rhodanese-like
3	IPR001733	Peptidase S26B, eukaryotic signal peptidase
3	IPR001698	F-actin capping protein, beta subunit
3	IPR001564	Nucleoside diphosphate kinase, core
3	IPR001533	Transcriptional coactivator/pterin dehydratase
3	IPR001529	DNA-directed RNA polymerase, M/15 kDa subunit
3	IPR001506	Peptidase M12A, astacin
3	IPR001412	Aminoacyl-tRNA synthetase, class I, conserved site
3	IPR001387	Helix-turn-helix type 3
3	IPR001380	Ribosomal protein L13e
3	IPR001377	Ribosomal protein S6e
3	IPR001356	Homeobox
3	IPR001351	Ribosomal protein S3, C-terminal
3	IPR001349	Cytochrome c oxidase, subunit VIa
3	IPR001322	Intermediate filament, C-terminal
3	IPR001300	Peptidase C2, calpain
3	IPR001269	Dihydrouridine synthase, DuS
3	IPR001268	NADH dehydrogenase (ubiquinone), 30 kDa subunit
3	IPR001232	SKP1 component
3	IPR001210	Ribosomal protein S17e
3	IPR001197	Ribosomal protein L10e
3	IPR001196	Ribosomal protein L15
3	IPR001189	Manganese and iron superoxide dismutase
3	IPR001159	Double-stranded RNA binding
3	IPR001148	Carbonic anhydrase, eukaryotic
3	IPR001135	NADH-ubiquinone oxidoreductase, chain 49kDa
3	IPR001114	Adenylosuccinate synthetase
3	IPR001078	Catalytic domain of components of various dehydrogenase complexes
3	IPR001063	Ribosomal protein L22/L17
3	IPR000996	Clathrin light chain
3	IPR000960	Flavin-containing monooxygenase FMO
3	IPR000873	AMP-dependent synthetase and ligase
3	IPR000868	Isochorismatase hydrolase
3	IPR000851	Ribosomal protein S5
3	IPR000845	Nucleoside phosphorylase
3	IPR000836	Phosphoribosyltransferase
3	IPR000749	ATP:guanido phosphotransferase
3	IPR000730	Proliferating cell nuclear antigen, PCNA
3	IPR000727	Target SNARE coiled-coil region
3	IPR000659	Pyridoxamine 5'-phosphate oxidase
3	IPR000649	Initiation factor 2B related
3	IPR000630	Ribosomal protein S8
3	IPR000612	Protein of unknown function UPF0057
3	IPR000589	Ribosomal protein S15
3	IPR000554	Ribosomal protein S7e
3	IPR000536	Nuclear hormone receptor, ligand-binding, core
3	IPR000456	Ribosomal protein L17
3	IPR000289	Ribosomal protein S28e
3	IPR000266	Ribosomal protein S17
3	IPR000238	Ribosome-binding factor A
3	IPR000237	GRIP
3	IPR000231	Ribosomal protein L30e
3	IPR000195	RabGAP/TBC
3	IPR000163	Prohibitin
3	IPR000131	ATPase, F1 complex, gamma subunit
3	IPR000043	S-adenosyl-L-homocysteine hydrolase
3	IPR000023	Phosphofructokinase
2	IPR017953	Carbohydrate kinase, predicted, conserved site
2	IPR017941	Rieske [2Fe-2S] iron-sulphur domain
2	IPR017934	FMN-dependent alpha-hydroxy acid dehydrogenase
2	IPR017905	ERV/ALR sulphydryl oxidase
2	IPR017899	Vacuolar protein sorting-associated, VPS28, C-terminal
2	IPR017870	FeS cluster insertion, C-terminal, conserved site
2	IPR017868	Filamin/ABP280 repeat-like
2	IPR017865	F-actin capping protein, alpha subunit, conserved site
2	IPR016696	TRAPP I complex, Trs31
2	IPR016641	Nascent polypeptide-associated complex, alpha subunit
2	IPR016487	Small nuclear ribonucleoprotein SmF
2	IPR016482	Preprotein translocase Sec, Sec61-beta subunit, eukarya
2	IPR016187	C-type lectin fold
2	IPR016072	SKP1 component, dimerisation
2	IPR016046	Transcription initiation Spt4-like
2	IPR016044	Filament
2	IPR015873	Clathrin alpha-adaptin/coatomer adaptor, appendage, C-terminal subdomain
2	IPR015805	Histidyl-tRNA synthetase
2	IPR015795	Pyruvate kinase, C-terminal-like
2	IPR015794	Pyruvate kinase, alpha/beta
2	IPR015719	Glycoprotein 25L related
2	IPR015712	DNA-directed RNA polymerase, subunit 2
2	IPR015607	Ribosomal protein L12, mitochondrial
2	IPR015592	Ras small GTPase, Ras-related
2	IPR015503	Cortactin
2	IPR015464	RNA recognition motif-related
2	IPR015415	Vps4 oligomerisation, C-terminal
2	IPR015411	Mcm10 replication factor
2	IPR015222	Mitochondrial matrix Mmp37
2	IPR015157	Translation machinery associated TMA7
2	IPR015023	Protein of unknown function DUF1909
2	IPR014929	E2 binding
2	IPR014863	Coatomer, gamma subunit , appendage
2	IPR014810	Fcf2 pre-rRNA processing
2	IPR014731	Electron transfer flavoprotein, alpha subunit, C-terminal
2	IPR014726	Ribosomal protein L2, domain 3
2	IPR014719	Ribosomal protein L7/L12, C-terminal/adaptor protein ClpS-like
2	IPR014406	[NiFe]-hydrogenase-3-type complex, small subunit/NADH:quinone oxidoreductase, subunit NuoB
2	IPR014045	Protein phosphatase 2C, N-terminal
2	IPR014033	Arginase, subgroup
2	IPR014021	Helicase, superfamily 1 and 2, ATP-binding
2	IPR014012	Helicase/SANT-associated, DNA binding
2	IPR013999	HAS subgroup
2	IPR013977	Glycine cleavage T-protein, C-terminal barrel
2	IPR013957	Protein of unknown function DUF1777
2	IPR013934	Small-subunit processome, Utp13
2	IPR013921	TATA-binding related factor
2	IPR013881	Pre-mRNA-splicing factor 3
2	IPR013869	Protein of unknown function DUF1757
2	IPR013837	ATPase, F0 complex subunit B, mitochondrial, metazoa
2	IPR013810	Ribosomal protein S5, N-terminal
2	IPR013586	26S proteasome regulatory subunit, C-terminal
2	IPR013272	YL1 nuclear, C-terminal
2	IPR013174	Dolichol-phosphate mannosyltransferase subunit 3
2	IPR013098	Immunoglobulin I-set
2	IPR013091	EGF calcium-binding
2	IPR013090	Phospholipase A2, active site
2	IPR012715	T-complex protein 1, alpha subunit
2	IPR012621	Mitochondrial import translocase, subunit Tom7
2	IPR012606	Ribosomal protein S13/S15, N-terminal
2	IPR012493	Renin receptor-like
2	IPR012492	RED-like, C-terminal
2	IPR012315	Klarsicht/ANC-1/syne-1 homology
2	IPR011710	Coatomer, beta subunit, C-terminal
2	IPR011709	Region of unknown function DUF1605
2	IPR011555	ATPase, V0 complex, proteolipid subunit C, eukaryotic
2	IPR011524	SARAH
2	IPR011320	Ribonuclease HI, N-terminal
2	IPR010742	Rab5-interacting
2	IPR010695	Fas apoptotic inhibitory molecule
2	IPR010558	Caenorhabditis elegans ly-6-related
2	IPR010516	Sin3 associated polypeptide p18
2	IPR010422	Protein of unknown function DUF1014
2	IPR010414	FRG1-like
2	IPR010400	Protein of unknown function DUF1000
2	IPR010357	Protein of unknown function DUF953, thioredoxin-like
2	IPR010339	TIP49, C-terminal
2	IPR010300	Cysteine dioxygenase type I
2	IPR010280	(Uracil-5)-methyltransferase
2	IPR010226	NADH-quinone oxidoreductase, chain I
2	IPR009947	NADH:ubiquinone oxidoreductase subunit B14.5a
2	IPR009846	Splicing factor 3B subunit 5/RDS3 complex subunit 10
2	IPR009779	Translocon-associated, gamma subunit
2	IPR009730	Micro-fibrillar-associated 1, C-terminal
2	IPR009652	Protein of unknown function DUF1241
2	IPR009643	Heat shock factor binding 1
2	IPR009582	Microsomal signal peptidase 25 kDa subunit
2	IPR009581	Protein of unknown function DUF1193
2	IPR009542	Microsomal signal peptidase 12 kDa subunit
2	IPR009448	UDP-glucose:Glycoprotein Glucosyltransferase
2	IPR009423	NADH-ubiquinone oxidoreductase subunit b14.5b
2	IPR009287	Transcription initiation Spt4
2	IPR009169	Calreticulin
2	IPR009060	UBA-like
2	IPR009040	Ferritin-like
2	IPR009033	Calreticulin/calnexin, P
2	IPR009027	Ribosomal protein L9 N-terminal-like
2	IPR008968	Clathrin adaptor, mu subunit, C-terminal
2	IPR008942	ENTH/VHS
2	IPR008856	Translocon-associated beta
2	IPR008851	Transcription initiation factor IIF, alpha subunit
2	IPR008849	Synaphin
2	IPR008831	SOH1
2	IPR008699	NADH-ubiquinone oxidoreductase ASHI subunit
2	IPR008688	ATPase, F0 complex, subunit B, mitochondrial
2	IPR008654	IWS1, C-terminal
2	IPR008610	Eukaryotic rRNA processing
2	IPR008594	Scavenger mRNA decapping enzyme
2	IPR008560	Protein of unknown function DUF842, eukaryotic
2	IPR008504	Protein of unknown function DUF786
2	IPR008501	Protein of unknown function DUF783
2	IPR008496	Protein of unknown function DUF778
2	IPR008493	Protein of unknown function DUF775
2	IPR008476	Protein of unknown function DUF757
2	IPR008417	B-cell receptor-associated 31-like
2	IPR008409	Breast carcinoma amplified sequence 2
2	IPR008387	ATPase, F0 complex, subunit F6, mitochondrial
2	IPR008274	Aldehyde oxidase and xanthine dehydrogenase, molybdopterin binding
2	IPR008259	FMN-dependent alpha-hydroxy acid dehydrogenase, active site
2	IPR008218	ATPase, V1/A1 complex, subunit F
2	IPR008172	Adenylate cyclase
2	IPR008162	Inorganic pyrophosphatase
2	IPR008027	Ubiquinol-cytochrome C reductase, UQCRX/QCR9-like
2	IPR007992	Cytochrome b, succinate dehydrogenase small subunit, CybS
2	IPR007956	Malonyl-CoA decarboxylase
2	IPR007945	Neuroendocrine 7B2 precursor
2	IPR007919	Protein of unknown function UPF0220
2	IPR007884	DREV methyltransferase
2	IPR007852	RNA polymerase II accessory factor, Cdc73
2	IPR007828	Protein of unknown function DUF706
2	IPR007823	Methyltransferase-related
2	IPR007808	Protein of unknown function DUF701, zinc-binding putative
2	IPR007783	Eukaryotic translation initiation factor 3, subunit 7
2	IPR007745	Cytochrome c oxidase copper chaperone
2	IPR007718	SRP40, C-terminal
2	IPR007702	Janus/Ocnus
2	IPR007641	RNA polymerase Rpb2, domain 7
2	IPR007512	Protein of unknown function DUF543
2	IPR007472	Arginine-tRNA-protein transferase, C-terminal
2	IPR007369	Peptidase A22B, signal peptide peptidase
2	IPR007304	TAP42-like protein
2	IPR007287	Sof1-like protein
2	IPR007242	Autophagy protein 12
2	IPR007235	Glycosyl transferase, family 28, C-terminal
2	IPR007213	Leucine carboxyl methyltransferase
2	IPR007188	Arp2/3 complex, 34kDa subunit p34-Arc
2	IPR007123	Gelsolin region
2	IPR007122	Gelsolin
2	IPR007110	Immunoglobulin-like
2	IPR007109	Brix domain
2	IPR007019	Surfeit locus 6
2	IPR006885	ETC complex I subunit conserved region
2	IPR006844	OST3/OST6
2	IPR006822	Coatomer, epsilon subunit
2	IPR006808	ATPase, F0 complex, subunit G, mitochondrial
2	IPR006806	ETC complex I subunit
2	IPR006762	Gtr1/RagA G protein
2	IPR006709	Small-subunit processome, Utp14
2	IPR006687	GTP-binding protein SAR1
2	IPR006591	RNA polymerase Rbp10
2	IPR006562	HSA
2	IPR006368	GDP-mannose 4,6-dehydratase
2	IPR006338	Thioredoxin and glutathione reductase selenoprotein
2	IPR006210	EGF
2	IPR006196	S1, IF1 type
2	IPR006158	Cobalamin (vitamin B12)-binding
2	IPR006150	Cysteine-rich repeat
2	IPR006138	NADH dehydrogenase (ubiquinone), 20 kDa subunit
2	IPR006137	NADH ubiquinone oxidoreductase, 20 kDa subunit
2	IPR006108	3-hydroxyacyl-CoA dehydrogenase, C-terminal
2	IPR006096	Glutamate/phenylalanine/leucine/valine dehydrogenase, C-terminal
2	IPR006058	2Fe-2S ferredoxin, iron-sulphur binding site
2	IPR006056	YjgF-like protein
2	IPR006035	Ureohydrolase
2	IPR005999	Glycerol kinase
2	IPR005919	Higher eukaryotic phosphomevalonate kinase
2	IPR005886	UDP-glucose 4-epimerase
2	IPR005806	Rieske [2Fe-2S] region
2	IPR005772	ATPase, V1 complex, subunit F, eukaryotic
2	IPR005749	Ribosomal protein L15, bacterial-type
2	IPR005729	Ribosomal protein S10, eukaryotic/archaeal
2	IPR005727	Ribosomal protein L22, bacterial-type
2	IPR005710	Ribosomal protein S4/S9, eukaryotic/archaeal
2	IPR005680	Ribosomal protein S23, eukaryotic/archaeal
2	IPR005615	Glutathione synthase, eukaryotic
2	IPR005609	Preprotein translocase Sec, Sec61-beta subunit
2	IPR005570	RNA polymerase, Rpb8
2	IPR005366	Protein of unknown function UPF0172
2	IPR005351	Protein of unknown function UPF0139
2	IPR005349	Protein of unknown function UPF0136, Transmembrane
2	IPR005345	PHF5-like
2	IPR005341	Protein Transporter, Pam16
2	IPR005121	Phenylalanyl-tRNA synthetase, beta subunit, ferrodoxin-fold anticodon-binding
2	IPR005013	Dolichyl-diphosphooligosaccharide-protein glycosyltransferase 48kDa subunit
2	IPR004981	Tryptophan 2,3-dioxygenase
2	IPR004911	Gamma interferon inducible lysosomal thiol reductase GILT
2	IPR004686	Tricarboxylate/iron carrier
2	IPR004575	Cdk-activating kinase assembly factor (MAT1)
2	IPR004443	YjeF-related protein, N-terminal
2	IPR004241	Light chain 3 (LC3)
2	IPR004202	Cytochrome c oxidase subunit VIIc
2	IPR004179	Sec63
2	IPR004130	Protein of unknown function, ATP binding
2	IPR004123	mRNA splicing factor, thioredoxin-like U5 snRNP
2	IPR004122	Barrier to autointegration factor, BAF
2	IPR003960	AAA ATPase, conserved site
2	IPR003953	Fumarate reductase/succinate dehydrogenase flavoprotein, N-terminal
2	IPR003819	Taurine catabolism dioxygenase TauD/TfdA
2	IPR003746	Protein of unknown function DUF167
2	IPR003582	Metridin-like ShK toxin
2	IPR003428	Mitochondrial glycoprotein
2	IPR003386	Lecithin:cholesterol acyltransferase
2	IPR003213	Cytochrome c oxidase, subunit VIb
2	IPR003197	Cytochrome bd ubiquinol oxidase, 14 kDa subunit
2	IPR003103	Apoptosis regulator Bcl-2 protein, BAG
2	IPR003038	Defender against death DAD protein
2	IPR002937	Amine oxidase
2	IPR002921	Lipase, class 3
2	IPR002792	Deoxyribonuclease/rho motif-related TRAM
2	IPR002778	Signal recognition particle, SRP19 subunit
2	IPR002744	Protein of unknown function DUF59
2	IPR002733	AMMECR1
2	IPR002730	Ribonuclease P/MRP, p29 subunit, eukaryotic/archaeal
2	IPR002675	Ribosomal protein L38e
2	IPR002672	Ribosomal protein L28e
2	IPR002655	Acyl-CoA oxidase, C-terminal
2	IPR002637	Ham1-like protein
2	IPR002618	UTP--glucose-1-phosphate uridylyltransferase
2	IPR002359	Ribosomal protein L6, conserved site-2
2	IPR002326	Cytochrome c1
2	IPR002317	Seryl-tRNA synthetase, class IIa
2	IPR002314	Aminoacyl-tRNA synthetase, class II (G, H, P and S)
2	IPR002219	Protein kinase C, phorbol ester/diacylglycerol binding
2	IPR002129	Pyridoxal phosphate-dependent decarboxylase
2	IPR002114	Phosphotransferase system, HPr serine phosphorylation site
2	IPR002076	GNS1/SUR4 membrane protein
2	IPR002052	N-6 adenine-specific DNA methylase, conserved site
2	IPR002041	Ran GTPase
2	IPR002018	Carboxylesterase, type B
2	IPR001977	Dephospho-CoA kinase
2	IPR001975	Ribosomal protein L40e
2	IPR001925	Porin, eukaryotic type
2	IPR001907	Peptidase S14, ClpP
2	IPR001848	Ribosomal protein S10
2	IPR001772	Kinase-associated KA1
2	IPR001752	Kinesin, motor region
2	IPR001748	G10 protein
2	IPR001736	Phospholipase D/Transphosphatidylase
2	IPR001697	Pyruvate kinase
2	IPR001660	Sterile alpha motif SAM
2	IPR001623	Heat shock protein DnaJ, N-terminal
2	IPR001612	Caveolin
2	IPR001580	Calreticulin/calnexin
2	IPR001526	CD59 antigen
2	IPR001507	Endoglin/CD105 antigen
2	IPR001465	Malate synthase
2	IPR001442	Type 4 procollagen, C-terminal repeat
2	IPR001440	Tetratricopeptide TPR-1
2	IPR001424	Superoxide dismutase, copper/zinc binding
2	IPR001394	Peptidase C19, ubiquitin carboxyl-terminal hydrolase 2
2	IPR001375	Peptidase S9, prolyl oligopeptidase active site region
2	IPR001310	Histidine triad (HIT) protein
2	IPR001298	Filamin/ABP280 repeat
2	IPR001295	Dihydroorotate dehydrogenase, core
2	IPR001285	Synaptophysin/synaptoporin
2	IPR001273	Aromatic amino acid hydroxylase
2	IPR001254	Peptidase S1 and S6, chymotrypsin/Hap
2	IPR001214	SET
2	IPR001209	Ribosomal protein S14
2	IPR001147	Ribosomal protein L21e
2	IPR001139	Glycoside hydrolase, family 30
2	IPR001093	IMP dehydrogenase/GMP reductase
2	IPR001040	Eukaryotic translation initiation factor 4E (eIF-4E)
2	IPR000980	SH2 motif
2	IPR000941	Enolase
2	IPR000938	Cytoskeleton-associated protein, CAP-Gly
2	IPR000789	Cyclin-dependent kinase, regulatory subunit
2	IPR000760	Inositol monophosphatase
2	IPR000742	EGF-like, type 3
2	IPR000718	Peptidase M13, neprilysin
2	IPR000712	Apoptosis regulator Bcl-2, BH
2	IPR000711	ATPase, F1 complex, OSCP/delta subunit
2	IPR000644	Cystathionine beta-synthase, core
2	IPR000585	Hemopexin
2	IPR000577	Carbohydrate kinase, FGGY
2	IPR000557	Calponin repeat
2	IPR000509	Ribosomal protein L36e
2	IPR000488	Death
2	IPR000454	ATPase, F0 complex, subunit C
2	IPR000436	Sushi/SCR/CCP
2	IPR000418	Ets
2	IPR000361	FeS cluster biogenesis
2	IPR000286	Histone deacetylase superfamily
2	IPR000193	Urocanase
2	IPR000173	Glyceraldehyde 3-phosphate dehydrogenase
2	IPR000156	Ran Binding Protein 1
2	IPR000152	EGF-type aspartate/asparagine hydroxylation conserved site
2	IPR000133	ER lumen protein retaining receptor
2	IPR000118	Granulin
2	IPR000077	Ribosomal protein L39e
2	IPR000070	Pectinesterase, catalytic

## Sheet: H. contortus xL3 ESTs
Number of ESTs	InterProScan code	Description
7	IPR000971	Globin, subset
6	IPR012292	Globin
6	IPR009050	Globin-like
4	IPR008025	PKC-activated phosphatase-1 inhibitor
3	IPR015871	Transcription initiation factor IIA, gamma subunit, C-terminal
3	IPR009088	Transcription factor IIA, beta-barrel
3	IPR009038	GOLD
3	IPR004087	K Homology
3	IPR003194	Transcription initiation factor IIA, gamma subunit
2	IPR015941	Transketolase C-terminal-like
2	IPR013050	DOMON
2	IPR012435	Protein of unknown function DUF1632
2	IPR011001	Saposin-like
2	IPR010989	t-SNARE
2	IPR010418	ECSIT
2	IPR008138	Saposin-like type B, 2
2	IPR007741	Mitochondrial ribosome
2	IPR007114	Major facilitator superfamily
2	IPR006202	Neurotransmitter-gated ion-channel ligand-binding
2	IPR006181	D-amino acid oxidase, conserved site
2	IPR005476	Transketolase, C-terminal
2	IPR005018	DOMON related
2	IPR001628	Zinc finger, nuclear hormone receptor-type
2	IPR001453	Molybdopterin binding
2	IPR000637	HMG-I and HMG-Y, DNA-binding
2	IPR000357	HEAT
2	IPR000146	Inositol phosphatase/fructose-1,6-bisphosphatase
1	IPR017855	SMAD domain-like
1	IPR016668	NADH dehydrogenase [ubiquinone] (complex I), iron-sulphur protein 6, mitochondria
1	IPR016654	U6 snRNA-associated Sm-like protein LSm2
1	IPR016464	NADH dehydrogenase [ubiquinone] (complex I), alpha subcomplex, subunit 2
1	IPR016192	APOBEC/CMP deaminase, zinc-binding
1	IPR016137	Regulator of G protein signalling superfamily
1	IPR016130	Protein-tyrosine phosphatase, active site
1	IPR016071	Staphylococcal nuclease (SNase-like), OB-fold
1	IPR016021	MIF4-like, type 1/2/3
1	IPR016009	tRNA (guanine-N1-)-methyltransferase
1	IPR016001	Ribosome recycling factor, putative, nematode
1	IPR015972	Ribosomal protein L19/L19e, domain 1
1	IPR015872	Transcription initiation factor IIA, gamma subunit, N-terminal
1	IPR015847	Exoribonuclease, phosphorolytic domain 2
1	IPR015700	DNA-directed RNA polymerase III largest subunit
1	IPR015683	Glutamate receptor-related
1	IPR015664	P53-induced protein
1	IPR015650	Heavy chain of Myosin
1	IPR015604	Clathrin adaptor AP1, sigma subunit
1	IPR015581	Ubiquitin-conjugating enzyme
1	IPR015508	D-3-phosphogylcerate Dehydrogenase
1	IPR015507	Ribosomal RNA methyltransferase J
1	IPR015421	Pyridoxal phosphate-dependent transferase, major region, subdomain 1
1	IPR015151	Clathrin adaptor, beta-adaptin, appendage, C-terminal subdomain
1	IPR014876	DEK C terminal
1	IPR014830	Glycolipid transfer protein, GLTP
1	IPR014048	Methylated-DNA-[protein]-cysteine S-methyltransferase, DNA binding
1	IPR013995	Vacuolar sorting protein 9, subgroup
1	IPR013878	Mo25-like
1	IPR013873	Cdc37, C-terminal
1	IPR013855	Cdc37, N-terminal
1	IPR013823	Ribosomal protein L7/L12, C-terminal
1	IPR013790	Dwarfin
1	IPR013761	Sterile alpha motif-type
1	IPR013704	Radical SAM N-terminal
1	IPR013325	RNA polymerase sigma factor, region 2
1	IPR013087	Zinc finger, C2H2-type/integrase, DNA-binding
1	IPR013084	Zinc finger, CCHC retroviral-type
1	IPR013079	6-phosphofructo-2-kinase
1	IPR013017	NHL repeat, subgroup
1	IPR012936	Protein of unknown function DUF1692
1	IPR012901	N2227-like
1	IPR012776	Trimethyllysine dioxygenase
1	IPR012295	Beta2-adaptin/TATA-box binding, C-terminal
1	IPR012259	Dihydrofolate reductase
1	IPR011856	Endonuclease TnsA, N-terminal/resolvase Hjc/tRNA endonuclease, C-terminal
1	IPR011701	Major facilitator superfamily MFS-1
1	IPR011691	SFT2-like
1	IPR011687	P60-like
1	IPR011599	Prefoldin alpha subunit
1	IPR011526	Helix-turn-helix, Psq-like
1	IPR011488	Eukaryotic translation initiation factor 2, alpha subunit
1	IPR011419	ATP12
1	IPR011343	Deoxyribose-phosphate aldolase
1	IPR011322	Nitrogen regulatory PII-like, alpha/beta
1	IPR011304	L-lactate dehydrogenase
1	IPR011258	BPG-independent PGAM, N-terminal
1	IPR011082	Exosome-associated factor Rrp47/DNA strand repair C1D
1	IPR011076	Malate synthase-like, core
1	IPR011060	Ribulose-phosphate binding barrel
1	IPR011041	Soluble quinoprotein glucose dehydrogenase
1	IPR011029	DEATH-like
1	IPR010908	Longin
1	IPR010796	B9
1	IPR010761	Clc-like
1	IPR010531	NOA36
1	IPR010342	Protein of unknown function DUF938
1	IPR009548	Protein of unknown function DUF1168
1	IPR009360	Isy1-like splicing
1	IPR009332	Surfeit locus 5
1	IPR009083	Transcription factor IIA, helical
1	IPR009014	Transketolase, C-terminal/Pyruvate-ferredoxin oxidoreductase, domain II
1	IPR008976	Lipase/lipooxygenase, PLAT/LH2
1	IPR008960	Carbohydrate-binding family 9/cellobiose dehydrogenase, cytochrome
1	IPR008855	Translocon-associated
1	IPR008853	TMEM9
1	IPR008657	Jumping translocation breakpoint
1	IPR008631	Glycogen synthase
1	IPR008388	ATPase, V1 complex, subunit S1
1	IPR008181	DeoxyUTP pyrophosphatase subfamily 1
1	IPR008146	Glutamine synthetase, catalytic region
1	IPR008015	GMP phosphodiesterase, delta subunit
1	IPR007949	SDA1
1	IPR007915	Protein of unknown function UPF0197
1	IPR007889	Helix-turn-helix, Psq
1	IPR007757	MT-A70
1	IPR007714	Protein of unknown function DUF667
1	IPR007627	RNA polymerase sigma-70 region 2
1	IPR007603	Protein of unknown function DUF580
1	IPR007379	Mitochondrial import inner membrane translocase, subunit Tim44
1	IPR007356	tRNA (guanine-N1-)-methyltransferase, eukaryotic
1	IPR007317	Protein of unknown function DUF410
1	IPR007286	EAP30
1	IPR007284	Ground-like region
1	IPR007282	NOT2/NOT3/NOT5
1	IPR007276	Nop14-like protein
1	IPR007261	Vacuolar protein sorting 36
1	IPR007190	Periodic tryptophan protein-associated region
1	IPR007144	Small-subunit processome, Utp11
1	IPR007120	DNA-directed RNA polymerase, subunit 2, domain 6
1	IPR007064	NMD3
1	IPR007050	Bacterio-opsin activator, HTH
1	IPR007043	Glutaminase
1	IPR007042	Arsenite-resistance protein 2
1	IPR007034	Protein of unknown function DUF663
1	IPR007023	Ribosomal biogenesis regulatory protein
1	IPR007014	FUN14
1	IPR007005	XAP5 protein
1	IPR007000	Phospholipase B-like
1	IPR006996	Dynamitin
1	IPR006869	Protein of unknown function DUF547
1	IPR006840	ChaC-like protein
1	IPR006804	BCL7, N-terminal
1	IPR006789	ARP2/3 complex 16 kDa subunit (p16-Arc)
1	IPR006768	Protein similar to CwfJ, C-terminal 1
1	IPR006767	Protein similar to CwfJ, C-terminal 2
1	IPR006746	26S proteasome non-ATPase regulatory subunit Rpn12
1	IPR006735	Protein of unknown function DUF602
1	IPR006683	Thioesterase superfamily
1	IPR006677	tRNA intron endonuclease, catalytic domain-like
1	IPR006656	Molybdopterin oxidoreductase
1	IPR006578	MADF
1	IPR006575	RWD
1	IPR006434	HAD-superfamily hydrolase, subfamily IE
1	IPR006222	Glycine cleavage T-protein, N-terminal
1	IPR006209	EGF-like
1	IPR006172	DNA-directed DNA polymerase, family B
1	IPR006140	D-isomer specific 2-hydroxyacid dehydrogenase, NAD-binding
1	IPR006131	Aspartate/ornithine carbamoyltransferase, Asp/Orn-binding region
1	IPR006130	Aspartate/ornithine carbamoyltransferase
1	IPR006043	Xanthine/uracil/vitamin C permease
1	IPR006034	Asparaginase/glutaminase
1	IPR006021	Staphylococcal nuclease (SNase-like)
1	IPR005839	Protein of unknown function UPF0004
1	IPR005679	Ribosomal protein S12, bacterial-type
1	IPR005627	CutC
1	IPR005579	Cgr1
1	IPR005522	Inositol polyphosphate kinase
1	IPR005375	Ubiquitin-like, Ufm1
1	IPR005317	Peptidase M49, dipeptidyl-peptidase III
1	IPR005304	Suppressor Mra1
1	IPR005137	Photosystem I assembly BtpA
1	IPR005135	Endonuclease/exonuclease/phosphatase
1	IPR005062	SAC3/GANP/Nin1/mts3/eIF-3 p25
1	IPR005045	Protein of unknown function DUF284, transmembrane eukaryotic
1	IPR005027	Glycosyl transferase, family 43
1	IPR004953	EB1, C-terminal
1	IPR004918	Cdc37
1	IPR004882	LUC7 related
1	IPR004877	Cytochrome b561
1	IPR004598	Transcription factor Tfb2
1	IPR004323	Divalent ion tolerance protein, CutA1
1	IPR004254	Hly-III related
1	IPR004204	Cytochrome c oxidase subunit VIc
1	IPR004156	Organic anion transporter polypeptide OATP
1	IPR004155	PBS lyase HEAT-like repeat
1	IPR004007	Dak phosphatase
1	IPR003892	Ubiquitin system component Cue
1	IPR003767	Malate/L-lactate dehydrogenase
1	IPR003697	Maf-like protein
1	IPR003689	Zinc/iron permease
1	IPR003511	DNA-binding HORMA
1	IPR003444	MraZ
1	IPR003437	Glycine cleavage system P-protein
1	IPR003395	RecF/RecN/SMC protein, N-terminal
1	IPR003392	Patched
1	IPR003323	Ovarian tumour, otubain
1	IPR003198	Amidinotransferase
1	IPR003123	Vacuolar sorting protein 9
1	IPR003094	Fructose-2,6-bisphosphatase
1	IPR003010	Nitrilase/cyanide hydratase and apolipoprotein N-acyltransferase
1	IPR002930	Glycine cleavage H-protein
1	IPR002915	Deoxyribose-phosphate aldolase/phospho-2-dehydro-3-deoxyheptonate aldolase
1	IPR002893	Zinc finger, MYND-type
1	IPR002784	Ribosomal protein L14
1	IPR002775	Alba, DNA/RNA-binding protein
1	IPR002769	Translation initiation factor IF6
1	IPR002713	FF
1	IPR002661	Ribosome recycling factor
1	IPR002619	Protein of unknown function CX
1	IPR002602	Protein of unknown function DB
1	IPR002490	ATPase, V0/A0 complex, 116-kDa subunit
1	IPR002483	Splicing factor PWI
1	IPR002468	Peptidase M24A, methionine aminopeptidase, subfamily 2
1	IPR002315	Glycyl-tRNA synthetase, alpha2 dimer
1	IPR002293	Amino acid/polyamine transporter I
1	IPR002049	EGF-like, laminin
1	IPR002035	von Willebrand factor, type A
1	IPR001969	Peptidase aspartic, active site
1	IPR001911	Ribosomal protein S21
1	IPR001882	Biotin-binding site
1	IPR001796	Dihydrofolate reductase region
1	IPR001790	Ribosomal protein L10
1	IPR001767	Peptidase C46, hedgehog protein, hint region
1	IPR001684	Ribosomal protein L27
1	IPR001669	Arginine repressor
1	IPR001661	Glycoside hydrolase, family 37
1	IPR001633	EAL
1	IPR001590	Peptidase M12B, ADAM/reprolysin
1	IPR001498	Protein of unknown function UPF0029, N-terminal
1	IPR001497	Methylated-DNA-[protein]-cysteine S-methyltransferase, active site
1	IPR001496	SOCS protein, C-terminal
1	IPR001441	Di-trans-poly-cis-decaprenylcistransferase
1	IPR001369	Purine phosphorylase, family 2
1	IPR001365	Adenosine/AMP deaminase
1	IPR001352	Ribonuclease HII/HIII
1	IPR001320	Ionotropic glutamate receptor
1	IPR001267	Thymidine kinase
1	IPR001258	NHL repeat
1	IPR001208	DNA-dependent ATPase MCM
1	IPR001202	WW/Rsp5/WWP
1	IPR001180	Citron-like
1	IPR001173	Glycosyl transferase, family 2
1	IPR001155	NADH:flavin oxidoreductase/NADH oxidase, N-terminal
1	IPR001132	SMAD domain, Dwarfin-type
1	IPR001106	Phenylalanine/histidine ammonia-lyase
1	IPR001104	3-oxo-5-alpha-steroid 4-dehydrogenase, C-terminal
1	IPR001075	NIF system FeS cluster assembly, NifU, C-terminal
1	IPR001024	Lipoxygenase, LH2
1	IPR000990	Innexin
1	IPR000985	Legume lectin, alpha
1	IPR000961	AGC-kinase, C-terminal
1	IPR000940	Methyltransferase, NNMT/PNMT/TEMT
1	IPR000897	Signal recognition particle, SRP54 subunit, GTPase
1	IPR000888	dTDP-4-dehydrorhamnose 3,5-epimerase related
1	IPR000884	Thrombospondin, type 1 repeat
1	IPR000812	Transcription factor TFIIB related
1	IPR000756	Diacylglycerol kinase accessory region
1	IPR000744	NSF attachment protein
1	IPR000701	Succinate dehydrogenase, cytochrome b subunit
1	IPR000692	Fibrillarin
1	IPR000690	Zinc finger, C2H2-type matrin
1	IPR000615	Bestrophin
1	IPR000566	Lipocalin-related protein and Bos/Can/Equ allergen
1	IPR000559	Formate-tetrahydrofolate ligase, FTHFS
1	IPR000555	Mov34/MPN/PAD-1
1	IPR000537	UbiA prenyltransferase
1	IPR000511	Cytochrome c and c1 haem-lyase
1	IPR000465	XPA
1	IPR000463	Cytosolic fatty-acid binding
1	IPR000375	Dynamin central region
1	IPR000342	Regulator of G protein signalling
1	IPR000326	Phosphatidic acid phosphatase type 2/haloperoxidase
1	IPR000323	Copper type II, ascorbate-dependent monooxygenase, N-terminal
1	IPR000262	FMN-dependent dehydrogenase
1	IPR000244	Ribosomal protein L9
1	IPR000159	Ras-association
1	IPR000022	Carboxyl transferase
