# Supplementary material for: Differences in transcription between free-living and CO2-activated third-stage larvae of Haemonchus contortus
Source: BMC Genomics. 2010 Apr 27;11:266. doi: 10.1186/1471-2164-11-266 (PMC2880303; doi:10.1186/1471-2164-11-266)
Supplement: Additional file 2 — Gene ontology (GO). Terms (i.e. 'biological process', 'cellular component' and/or 'molecular function') representing proteins inferred to be encoded by either the ensheathed (= L3) or exsheathed (= xL3) third larval stage of Haemonchus contortus. [file 1471-2164-11-266-S2.XLS]

## Sheet: H. contortus xL3 ESTs
Gene Ontology terms for 'Biological process' (n = 33)
Number of ESTs	GO code	Description
6	GO:0015671	oxygen transport
4	GO:0042325	regulation of phosphorylation
2	GO:0006546	glycine catabolic process
2	GO:0006777	Mo-molybdopterin cofactor biosynthetic process
2	GO:0006807	nitrogen compound metabolic process
2	GO:0006352	transcription initiation
1	GO:0007205	activation of protein kinase C activity
1	GO:0006865	amino acid transport
1	GO:0019642	anaerobic glycolysis
1	GO:0016052	carbohydrate catabolic process
1	GO:0045329	carnitine biosynthetic process
1	GO:0055070	copper ion homeostasis
1	GO:0009264	deoxyribonucleotide catabolic process
1	GO:0006000	fructose metabolic process
1	GO:0006007	glucose catabolic process
1	GO:0006541	glutamine metabolic process
1	GO:0006071	glycerol metabolic process
1	GO:0006545	glycine biosynthetic process
1	GO:0005978	glycogen biosynthetic process
1	GO:0046836	glycolipid transport
1	GO:0006426	glycyl-tRNA aminoacylation
1	GO:0009103	lipopolysaccharide biosynthetic process
1	GO:0006564	L-serine biosynthetic process
1	GO:0042256	mature ribosome assembly
1	GO:0006397	mRNA processing
1	GO:0009165	nucleotide biosynthetic process
1	GO:0006289	nucleotide-excision repair
1	GO:0016567	protein ubiquitination
1	GO:0009168	purine ribonucleoside monophosphate biosynthetic process
1	GO:0010038	response to metal ion
1	GO:0016070	RNA metabolic process
1	GO:0005991	trehalose metabolic process
1	GO:0006388	tRNA splicing
Gene Ontology terms for 'Cellular component' (n = 10)
Number of ESTs	GO code	Description
3	GO:0005672	transcription factor TFIIA complex
1	GO:0005694	chromosome
1	GO:0005869	dynactin complex
1	GO:0005850	eukaryotic translation initiation factor 2 complex
1	GO:0005921	gap junction
1	GO:0005960	glycine cleavage complex
1	GO:0005794	Golgi apparatus
1	GO:0005744	mitochondrial inner membrane presequence translocase complex
1	GO:0005838	proteasome regulatory particle
1	GO:0000214	tRNA-intron endonuclease complex
Gene Ontology terms for 'Molecular function' (n = 53)
Number of ESTs	GO code	Description
6	GO:0019825	oxygen binding
2	GO:0003884	D-amino-acid oxidase activity
2	GO:0004500	dopamine beta-monooxygenase activity
2	GO:0042578	phosphoric ester hydrolase activity
1	GO:0000175	3'-5'-exoribonuclease activity
1	GO:0003873	6-phosphofructo-2-kinase activity
1	GO:0016597	amino acid binding
1	GO:0015171	amino acid transmembrane transporter activity
1	GO:0004047	aminomethyltransferase activity
1	GO:0004177	aminopeptidase activity
1	GO:0016211	ammonia ligase activity
1	GO:0009374	biotin binding
1	GO:0016743	carboxyl- or carbamoyltransferase activity
1	GO:0019239	deaminase activity
1	GO:0004139	deoxyribose-phosphate aldolase activity
1	GO:0004143	diacylglycerol kinase activity
1	GO:0004146	dihydrofolate reductase activity
1	GO:0008239	dipeptidyl-peptidase activity
1	GO:0003887	DNA-directed DNA polymerase activity
1	GO:0004170	dUTP diphosphatase activity
1	GO:0005234	extracellular-glutamate-gated ion channel activity
1	GO:0004329	formate-tetrahydrofolate ligase activity
1	GO:0015018	galactosylgalactosylxylosylprotein 3-beta-glucuronosyltransferase activity
1	GO:0004356	glutamate-ammonia ligase activity
1	GO:0004359	glutaminase activity
1	GO:0004371	glycerone kinase activity
1	GO:0004820	glycine-tRNA ligase activity
1	GO:0051861	glycolipid binding
1	GO:0017089	glycolipid transporter activity
1	GO:0008158	hedgehog receptor activity
1	GO:0004408	holocytochrome-c synthase activity
1	GO:0008440	inositol trisphosphate 3-kinase activity
1	GO:0004970	ionotropic glutamate receptor activity
1	GO:0031418	L-ascorbic acid binding
1	GO:0016874	ligase activity
1	GO:0004459	L-lactate dehydrogenase activity
1	GO:0016829	lyase activity
1	GO:0030145	manganese ion binding
1	GO:0046873	metal ion transmembrane transporter activity
1	GO:0003908	methylated-DNA-[protein]-cysteine S-methyltransferase activity
1	GO:0008017	microtubule binding
1	GO:0004518	nuclease activity
1	GO:0004617	phosphoglycerate dehydrogenase activity
1	GO:0004619	phosphoglycerate mutase activity
1	GO:0004659	prenyltransferase activity
1	GO:0043022	ribosome binding
1	GO:0016987	sigma factor activity
1	GO:0005083	small GTPase regulator activity
1	GO:0000104	succinate dehydrogenase activity
1	GO:0004797	thymidine kinase activity
1	GO:0050353	trimethyllysine dioxygenase activity
1	GO:0000213	tRNA-intron endonuclease activity
1	GO:0004842	ubiquitin-protein ligase activity

## Sheet: H. contortus L3 ESTs
Gene Ontology terms for 'Biological process' (n = 43)
Number of ESTs	GO code	Description
3	GO:0006310	DNA recombination
3	GO:0006260	DNA replication
3	GO:0008299	isoprenoid biosynthetic process
2	GO:0009236	cobalamin biosynthetic process
2	GO:0015940	pantothenate biosynthetic process
2	GO:0007585	respiratory gaseous exchange
2	GO:0006950	response to stress
1	GO:0030041	actin filament polymerization
1	GO:0006420	arginyl-tRNA aminoacylation
1	GO:0009073	aromatic amino acid family biosynthetic process
1	GO:0015991	ATP hydrolysis coupled proton transport
1	GO:0006914	autophagy
1	GO:0006284	base-excision repair
1	GO:0015976	carbon utilization
1	GO:0007155	cell adhesion
1	GO:0046087	cytidine metabolic process
1	GO:0006835	dicarboxylic acid transport
1	GO:0006897	endocytosis
1	GO:0006696	ergosterol biosynthetic process
1	GO:0006537	glutamate biosynthetic process
1	GO:0006425	glutaminyl-tRNA aminoacylation
1	GO:0006424	glutamyl-tRNA aminoacylation
1	GO:0009107	lipoate biosynthetic process
1	GO:0006559	L-phenylalanine catabolic process
1	GO:0006563	L-serine metabolic process
1	GO:0019307	mannose biosynthetic process
1	GO:0009435	NAD biosynthetic process
1	GO:0009890	negative regulation of biosynthetic process
1	GO:0006098	pentose-phosphate shunt
1	GO:0008612	peptidyl-lysine modification to hypusine
1	GO:0006909	phagocytosis
1	GO:0006813	potassium ion transport
1	GO:0006561	proline biosynthetic process
1	GO:0006433	prolyl-tRNA aminoacylation
1	GO:0019538	protein metabolic process
1	GO:0006166	purine ribonucleoside salvage
1	GO:0006885	regulation of pH
1	GO:0008202	steroid metabolic process
1	GO:0009228	thiamin biosynthetic process
1	GO:0031119	tRNA pseudouridine synthesis
1	GO:0006570	tyrosine metabolic process
1	GO:0006744	ubiquinone biosynthetic process
1	GO:0006438	valyl-tRNA aminoacylation
Gene Ontology terms for 'Cellular component' (n = 10)
Number of ESTs	GO code	Description
1	GO:0008247	2-acetyl-1-alkylglycerophosphocholine esterase complex
1	GO:0005658	alpha DNA polymerase:primase complex
1	GO:0000145	exocyst
1	GO:0005834	heterotrimeric G-protein complex
1	GO:0005643	nuclear pore
1	GO:0000300	peripheral to membrane of membrane fraction
1	GO:0005971	ribonucleoside-diphosphate reductase complex
1	GO:0005669	transcription factor TFIID complex
1	GO:0005674	transcription factor TFIIF complex
1	GO:0008076	voltage-gated potassium channel complex
Gene Ontology terms for 'Molecular function' (n = 60)
Number of ESTs	GO code	Description
5	GO:0043169	cation binding
3	GO:0003868	4-hydroxyphenylpyruvate dioxygenase activity
3	GO:0004181	metallocarboxypeptidase activity
3	GO:0001584	rhodopsin-like receptor activity
2	GO:0004519	endonuclease activity
2	GO:0008237	metallopeptidase activity
2	GO:0031177	phosphopantetheine binding
2	GO:0005102	receptor binding
1	GO:0003847	1-alkyl-2-acetylglycerophosphocholine esterase activity
1	GO:0003849	3-deoxy-7-phosphoheptulonate synthase activity
1	GO:0003993	acid phosphatase activity
1	GO:0004000	adenosine deaminase activity
1	GO:0004001	adenosine kinase activity
1	GO:0015380	anion exchanger activity
1	GO:0004814	arginine-tRNA ligase activity
1	GO:0004064	arylesterase activity
1	GO:0001671	ATPase activator activity
1	GO:0004176	ATP-dependent peptidase activity
1	GO:0004563	beta-N-acetylhexosaminidase activity
1	GO:0000247	C-8 sterol isomerase activity
1	GO:0004126	cytidine deaminase activity
1	GO:0003896	DNA primase activity
1	GO:0004175	endopeptidase activity
1	GO:0004521	endoribonuclease activity
1	GO:0008853	exodeoxyribonuclease III activity
1	GO:0008378	galactosyltransferase activity
1	GO:0015930	glutamate synthase activity
1	GO:0004819	glutamine-tRNA ligase activity
1	GO:0004372	glycine hydroxymethyltransferase activity
1	GO:0004421	hydroxymethylglutaryl-CoA synthase activity
1	GO:0005452	inorganic anion exchanger activity
1	GO:0005315	inorganic phosphate transmembrane transporter activity
1	GO:0016866	intramolecular transferase activity
1	GO:0004462	lactoylglutathione lyase activity
1	GO:0016992	lipoate synthase activity
1	GO:0004476	mannose-6-phosphate isomerase activity
1	GO:0004478	methionine adenosyltransferase activity
1	GO:0003950	NAD+ ADP-ribosyltransferase activity
1	GO:0008170	N-methyltransferase activity
1	GO:0008171	O-methyltransferase activity
1	GO:0008073	ornithine decarboxylase inhibitor activity
1	GO:0019211	phosphatase activator activity
1	GO:0004615	phosphomannomutase activity
1	GO:0004645	phosphorylase activity
1	GO:0004827	proline-tRNA ligase activity
1	GO:0009982	pseudouridine synthase activity
1	GO:0004735	pyrroline-5-carboxylate reductase activity
1	GO:0005094	Rho GDP-dissociation inhibitor activity
1	GO:0004748	ribonucleoside-diphosphate reductase activity
1	GO:0004185	serine-type carboxypeptidase activity
1	GO:0017153	sodium:dicarboxylate symporter activity
1	GO:0005496	steroid binding
1	GO:0016844	strictosidine synthase activity
1	GO:0042302	structural constituent of cuticle
1	GO:0030976	thiamin pyrophosphate binding
1	GO:0004801	transaldolase activity
1	GO:0008108	UDP-glucose:hexose-1-phosphate uridylyltransferase activity
1	GO:0004844	uracil DNA N-glycosylase activity
1	GO:0004832	valine-tRNA ligase activity
1	GO:0005249	voltage-gated potassium channel activity

## Sheet: Shared ESTs
Gene Ontology terms for 'Biological process' (n = 158)
Number of ESTs	GO code	Description
131	GO:0006412	translation
81	GO:0008152	metabolic process
31	GO:0006508	proteolysis
30	GO:0006810	transport
29	GO:0006457	protein folding
20	GO:0006511	ubiquitin-dependent protein catabolic process
18	GO:0007017	microtubule-based process
16	GO:0006886	intracellular protein transport
15	GO:0045454	cell redox homeostasis
14	GO:0016192	vesicle-mediated transport
14	GO:0015986	ATP synthesis coupled proton transport
14	GO:0006468	protein amino acid phosphorylation
13	GO:0006817	phosphate transport
12	GO:0006464	protein modification process
12	GO:0006414	translational elongation
11	GO:0006334	nucleosome assembly
11	GO:0051258	protein polymerization
11	GO:0015031	protein transport
11	GO:0006350	transcription
10	GO:0005975	cess
10	GO:0007218	neuropeptide signaling pathway
8	GO:0044267	cellular protein metabolic process
8	GO:0007264	small GTPase mediated signal transduction
8	GO:0006413	translational initiation
7	GO:0006096	glycolysis
7	GO:0007242	intracellular signaling cascade
7	GO:0007018	microtubule-based movement
7	GO:0043687	post-translational protein modification
7	GO:0015992	proton transport
7	GO:0051246	regulation of protein metabolic process
7	GO:0045449	regulation of transcription
7	GO:0006364	rRNA processing
7	GO:0006418	tRNA aminoacylation for protein translation
6	GO:0006520	amino acid metabolic process
6	GO:0046034	ATP metabolic process
6	GO:0006811	ion transport
5	GO:0019438	aromatic compound biosynthetic process
5	GO:0009190	cyclic nucleotide biosynthetic process
5	GO:0006629	lipid metabolic process
5	GO:0006108	malate metabolic process
5	GO:0045980	negative regulation of nucleotide metabolic process
5	GO:0006470	protein amino acid dephosphorylation
4	GO:0006084	acetyl-CoA metabolic process
4	GO:0030036	actin cytoskeleton organization and biogenesis
4	GO:0009058	biosynthetic process
4	GO:0044237	cellular metabolic process
4	GO:0006333	chromatin assembly or disassembly
4	GO:0007186	G-protein coupled receptor protein signaling pathway
4	GO:0009116	nucleoside metabolic process
4	GO:0055114	oxidation reduction
4	GO:0045039	protein import into mitochondrial inner membrane
4	GO:0006626	protein targeting to mitochondrion
4	GO:0042254	ribosome biogenesis
4	GO:0007165	signal transduction
4	GO:0006614	SRP-dependent cotranslational protein targeting to membrane
4	GO:0006573	valine metabolic process
3	GO:0006342	chromatin silencing
3	GO:0006825	copper ion transport
3	GO:0006888	ER to Golgi vesicle-mediated transport
3	GO:0006072	glycerol-3-phosphate metabolic process
3	GO:0006548	histidine catabolic process
3	GO:0016226	iron-sulfur cluster assembly
3	GO:0006102	isocitrate metabolic process
3	GO:0006430	lysyl-tRNA aminoacylation
3	GO:0019509	methionine salvage
3	GO:0006476	protein amino acid deacetylation
3	GO:0006979	response to oxidative stress
3	GO:0006465	signal peptide processing
3	GO:0006814	sodium ion transport
3	GO:0006367	transcription initiation from RNA polymerase II promoter
3	GO:0006099	tricarboxylic acid cycle
3	GO:0008033	tRNA processing
2	GO:0007049	cell cycle
2	GO:0006879	cellular iron ion homeostasis
2	GO:0009987	cellular process
2	GO:0006241	CTP biosynthetic process
2	GO:0007010	cytoskeleton organization and biogenesis
2	GO:0016311	dephosphorylation
2	GO:0006281	DNA repair
2	GO:0046080	dUTP metabolic process
2	GO:0006631	fatty acid metabolic process
2	GO:0006183	GTP biosynthetic process
2	GO:0006826	iron ion transport
2	GO:0030001	metal ion transport
2	GO:0007067	mitosis
2	GO:0009166	nucleotide catabolic process
2	GO:0006857	oligopeptide transport
2	GO:0006730	one-carbon compound metabolic process
2	GO:0045941	positive regulation of transcription
2	GO:0006605	protein targeting
2	GO:0008615	pyridoxine biosynthetic process
2	GO:0030833	regulation of actin filament polymerization
2	GO:0032313	regulation of Rab GTPase activity
2	GO:0006396	RNA processing
2	GO:0008380	RNA splicing
2	GO:0006801	superoxide metabolic process
2	GO:0007021	tubulin complex assembly
2	GO:0006228	UTP biosynthetic process
2	GO:0006904	vesicle docking during exocytosis
1	GO:0006820	anion transport
1	GO:0006915	apoptosis
1	GO:0009072	aromatic amino acid family metabolic process
1	GO:0042773	ATP synthesis coupled electron transport
1	GO:0000045	autophagosome formation
1	GO:0006171	cAMP biosynthetic process
1	GO:0019752	carboxylic acid metabolic process
1	GO:0006812	cation transport
1	GO:0042545	cell wall modification
1	GO:0006695	cholesterol biosynthetic process
1	GO:0006613	cotranslational protein targeting to membrane
1	GO:0019478	D-amino acid catabolic process
1	GO:0006207	'de novo' pyrimidine base biosynthetic process
1	GO:0000290	deadenylation-dependent decapping of nuclear-transcribed mRNA
1	GO:0022900	electron transport chain
1	GO:0006635	fatty acid beta-oxidation
1	GO:0006633	fatty acid biosynthetic process
1	GO:0009396	folic acid and derivative biosynthetic process
1	GO:0006012	galactose metabolic process
1	GO:0009448	gamma-aminobutyric acid metabolic process
1	GO:0019673	GDP-mannose metabolic process
1	GO:0006094	gluconeogenesis
1	GO:0006006	glucose metabolic process
1	GO:0006750	glutathione biosynthetic process
1	GO:0006544	glycine metabolic process
1	GO:0006097	glyoxylate cycle
1	GO:0006427	histidyl-tRNA aminoacylation
1	GO:0046907	intracellular transport
1	GO:0046439	L-cysteine metabolic process
1	GO:0016042	lipid catabolic process
1	GO:0030259	lipid glycosylation
1	GO:0007040	lysosome organization and biogenesis
1	GO:0032259	methylation
1	GO:0006379	mRNA cleavage
1	GO:0043066	negative regulation of apoptosis
1	GO:0006836	neurotransmitter transport
1	GO:0006913	nucleocytoplasmic transport
1	GO:0006432	phenylalanyl-tRNA aminoacylation
1	GO:0006796	phosphate metabolic process
1	GO:0009401	phosphoenolpyruvate-dependent sugar phosphotransferase system
1	GO:0006644	phospholipid metabolic process
1	GO:0006486	protein amino acid glycosylation
1	GO:0018279	protein amino acid N-linked glycosylation via asparagine
1	GO:0018346	protein amino acid prenylation
1	GO:0016598	protein arginylation
1	GO:0006621	protein retention in ER lumen
1	GO:0006164	purine nucleotide biosynthetic process
1	GO:0008616	queuosine biosynthetic process
1	GO:0042981	regulation of apoptosis
1	GO:0006275	regulation of DNA replication
1	GO:0042176	regulation of protein catabolic process
1	GO:0009966	regulation of signal transduction
1	GO:0022904	respiratory electron transport chain
1	GO:0009607	response to biotic stimulus
1	GO:0006434	seryl-tRNA aminoacylation
1	GO:0006665	sphingolipid metabolic process
1	GO:0006366	transcription from RNA polymerase II promoter
1	GO:0006400	tRNA modification
1	GO:0019441	tryptophan catabolic process to kynurenine
Gene Ontology terms for 'Cellular component' (n = 47)
Number of ESTs	GO code	Description
162	GO:0005622	intracellular
122	GO:0005840	ribosome
60	GO:0005634	nucleus
55	GO:0016020	membrane
53	GO:0005737	cytoplasm
39	GO:0016021	integral to membrane
22	GO:0016469	proton-transporting two-sector ATPase complex
15	GO:0005739	mitochondrion
13	GO:0005874	microtubule
13	GO:0005839	proteasome core complex
11	GO:0005576	extracellular region
11	GO:0043234	protein complex
10	GO:0015935	small ribosomal subunit
9	GO:0000786	nucleosome
7	GO:0005875	microtubule associated complex
6	GO:0005853	eukaryotic translation elongation factor 1 complex
6	GO:0005743	mitochondrial inner membrane
6	GO:0045211	postsynaptic membrane
6	GO:0016272	prefoldin complex
5	GO:0005783	endoplasmic reticulum
5	GO:0015934	large ribosomal subunit
5	GO:0005740	mitochondrial envelope
4	GO:0000785	chromatin
4	GO:0030117	membrane coat
4	GO:0042719	mitochondrial intermembrane space protein transporter complex
4	GO:0031966	mitochondrial membrane
4	GO:0005681	spliceosome
3	GO:0005677	chromatin silencing complex
3	GO:0030131	clathrin adaptor complex
3	GO:0030130	clathrin coat of trans-Golgi network vesicle
3	GO:0048500	signal recognition particle
3	GO:0032040	small-subunit processome
2	GO:0005945	6-phosphofructokinase complex
2	GO:0015629	actin cytoskeleton
2	GO:0030132	clathrin coat of coated pit
2	GO:0030126	COPI vesicle coat
2	GO:0031461	cullin-RING ubiquitin ligase complex
2	GO:0005856	cytoskeleton
2	GO:0008290	F-actin capping protein complex
2	GO:0009331	glycerol-3-phosphate dehydrogenase complex
2	GO:0005792	microsome
2	GO:0005741	mitochondrial outer membrane
2	GO:0005578	proteinaceous extracellular matrix
2	GO:0030529	ribonucleoprotein complex
2	GO:0030880	RNA polymerase complex
2	GO:0005787	signal peptidase complex
2	GO:0005667	transcription factor complex
Gene Ontology terms for 'Molecular function' (n = 222)
Number of ESTs	GO code	Description
126	GO:0003735	tructural constituent of ribosome
95	GO:0003824	catalytic activity
75	GO:0005524	ATP binding
72	GO:0016491	oxidoreductase activity
52	GO:0005488	binding
50	GO:0009055	electron carrier activity
46	GO:0005515	protein binding
42	GO:0003676	nucleic acid binding
38	GO:0000166	nucleotide binding
36	GO:0008270	zinc ion binding
35	GO:0003677	DNA binding
33	GO:0005525	GTP binding
29	GO:0005506	iron ion binding
28	GO:0005509	calcium ion binding
24	GO:0020037	heme binding
23	GO:0051082	unfolded protein binding
20	GO:0003700	transcription factor activity
18	GO:0003723	RNA binding
15	GO:0005198	structural molecule activity
13	GO:0030170	pyridoxal phosphate binding
13	GO:0004298	threonine-type endopeptidase activity
12	GO:0003899	DNA-directed RNA polymerase activity
12	GO:0043565	sequence-specific DNA binding
11	GO:0008234	cysteine-type peptidase activity
11	GO:0016787	hydrolase activity
11	GO:0051536	iron-sulfur cluster binding
11	GO:0046872	metal ion binding
10	GO:0004812	aminoacyl-tRNA ligase activity
9	GO:0004129	cytochrome-c oxidase activity
9	GO:0003924	GTPase activity
9	GO:0051287	NAD binding
9	GO:0004672	protein kinase activity
9	GO:0003743	translation initiation factor activity
8	GO:0050660	FAD binding
8	GO:0015078	hydrogen ion transmembrane transporter activity
8	GO:0004497	monooxygenase activity
8	GO:0046983	protein dimerization activity
8	GO:0015035	protein disulfide oxidoreductase activity
8	GO:0005215	transporter activity
7	GO:0003779	actin binding
7	GO:0004197	cysteine-type endopeptidase activity
7	GO:0004386	helicase activity
7	GO:0003777	microtubule motor activity
7	GO:0019787	small conjugating protein ligase activity
7	GO:0030528	transcription regulator activity
6	GO:0008415	acyltransferase activity
6	GO:0005230	extracellular ligand-gated ion channel activity
6	GO:0003755	peptidyl-prolyl cis-trans isomerase activity
6	GO:0005529	sugar binding
6	GO:0003746	translation elongation factor activity
5	GO:0005544	calcium-dependent phospholipid binding
5	GO:0004857	enzyme inhibitor activity
5	GO:0003934	GTP cyclohydrolase I activity
5	GO:0004222	metalloendopeptidase activity
5	GO:0008168	methyltransferase activity
5	GO:0008080	N-acetyltransferase activity
5	GO:0003954	NADH dehydrogenase activity
5	GO:0016849	phosphorus-oxygen lyase activity
5	GO:0015450	P-P-bond-hydrolysis-driven protein transmembrane transporter activity
5	GO:0003702	RNA polymerase II transcription factor activity
5	GO:0004871	signal transducer activity
5	GO:0008483	transaminase activity
5	GO:0016740	transferase activity
5	GO:0046914	transition metal ion binding
5	GO:0008121	ubiquinol-cytochrome-c reductase activity
4	GO:0004190	aspartic-type endopeptidase activity
4	GO:0016887	ATPase activity
4	GO:0003682	chromatin binding
4	GO:0019001	guanyl nucleotide binding
4	GO:0030060	L-malate dehydrogenase activity
4	GO:0008235	metalloexopeptidase activity
4	GO:0050661	NADP binding
4	GO:0008233	peptidase activity
4	GO:0004725	protein tyrosine phosphatase activity
4	GO:0003707	steroid hormone receptor activity
3	GO:0008312	7S RNA binding
3	GO:0000062	acyl-CoA binding
3	GO:0050662	coenzyme binding
3	GO:0048037	cofactor binding
3	GO:0005507	copper ion binding
3	GO:0051213	dioxygenase activity
3	GO:0010181	FMN binding
3	GO:0008289	lipid binding
3	GO:0004824	lysine-tRNA ligase activity
3	GO:0003796	lysozyme activity
3	GO:0000287	magnesium ion binding
3	GO:0030151	molybdenum ion binding
3	GO:0017136	NAD-dependent histone deacetylase activity
3	GO:0030594	neurotransmitter receptor activity
3	GO:0004713	protein tyrosine kinase activity
3	GO:0019843	rRNA binding
3	GO:0008236	serine-type peptidase activity
3	GO:0005272	sodium channel activity
3	GO:0005498	sterol carrier activity
3	GO:0004221	ubiquitin thiolesterase activity
2	GO:0008097	5S rRNA binding
2	GO:0003872	6-phosphofructokinase activity
2	GO:0016881	acid-amino acid ligase activity
2	GO:0000036	acyl carrier activity
2	GO:0016209	antioxidant activity
2	GO:0008026	ATP-dependent helicase activity
2	GO:0030246	carbohydrate binding
2	GO:0004180	carboxypeptidase activity
2	GO:0004096	catalase activity
2	GO:0005375	copper ion transmembrane transporter activity
2	GO:0004869	cysteine protease inhibitor activity
2	GO:0004148	dihydrolipoyl dehydrogenase activity
2	GO:0003725	double-stranded RNA binding
2	GO:0008199	ferric iron binding
2	GO:0004499	flavin-containing monooxygenase activity
2	GO:0004332	fructose-bisphosphate aldolase activity
2	GO:0005085	guanyl-nucleotide exchange factor activity
2	GO:0016853	isomerase activity
2	GO:0008191	metalloendopeptidase inhibitor activity
2	GO:0004550	nucleoside diphosphate kinase activity
2	GO:0016791	phosphatase activity
2	GO:0019904	protein domain specific binding
2	GO:0004674	protein serine/threonine kinase activity
2	GO:0008565	protein transporter activity
2	GO:0004733	pyridoxamine-phosphate oxidase activity
2	GO:0005097	Rab GTPase activator activity
2	GO:0004252	serine-type endopeptidase activity
2	GO:0004867	serine-type endopeptidase inhibitor activity
2	GO:0031625	ubiquitin protein ligase binding
2	GO:0004850	uridine phosphorylase activity
1	GO:0005618	cell wall
1	GO:0005801	cis-Golgi network
1	GO:0005581	collagen
1	GO:0005789	endoplasmic reticulum membrane
1	GO:0005798	Golgi-associated vesicle
1	GO:0030176	integral to endoplasmic reticulum membrane
1	GO:0005764	lysosome
1	GO:0000119	mediator complex
1	GO:0005758	mitochondrial intermembrane space
1	GO:0005759	mitochondrial matrix
1	GO:0016459	myosin complex
1	GO:0030288	outer membrane-bounded periplasmic space
1	GO:0043626	PCNA complex
1	GO:0005777	peroxisome
1	GO:0000015	phosphopyruvate hydratase complex
1	GO:0000502	proteasome complex
1	GO:0000172	ribonuclease MRP complex
1	GO:0030677	ribonuclease P complex
1	GO:0030141	secretory granule
1	GO:0008021	synaptic vesicle
1	GO:0005784	translocon complex
1	GO:0003867	4-aminobutyrate transaminase activity
1	GO:0003994	aconitate hydratase activity
1	GO:0003995	acyl-CoA dehydrogenase activity
1	GO:0003997	acyl-CoA oxidase activity
1	GO:0004013	adenosylhomocysteinase activity
1	GO:0004016	adenylate cyclase activity
1	GO:0004017	adenylate kinase activity
1	GO:0004019	adenylosuccinate synthase activity
1	GO:0004053	arginase activity
1	GO:0004057	arginyltransferase activity
1	GO:0003878	ATP citrate synthase activity
1	GO:0004198	calcium-dependent cysteine-type endopeptidase activity
1	GO:0004089	carbonate dehydratase activity
1	GO:0016831	carboxy-lyase activity
1	GO:0008324	cation transmembrane transporter activity
1	GO:0031419	cobalamin binding
1	GO:0016531	copper chaperone activity
1	GO:0016538	cyclin-dependent protein kinase regulator activity
1	GO:0017172	cysteine dioxygenase activity
1	GO:0003684	damaged DNA binding
1	GO:0004152	dihydroorotate dehydrogenase activity
1	GO:0003678	DNA helicase activity
1	GO:0030337	DNA polymerase processivity factor activity
1	GO:0004579	dolichyl-diphosphooligosaccharide-protein glycotransferase activity
1	GO:0030234	enzyme regulator activity
1	GO:0046923	ER retention sequence binding
1	GO:0005201	extracellular matrix structural constituent
1	GO:0004348	glucosylceramidase activity
1	GO:0004602	glutathione peroxidase activity
1	GO:0004363	glutathione synthase activity
1	GO:0004370	glycerol kinase activity
1	GO:0031072	heat shock protein binding
1	GO:0004821	histidine-tRNA ligase activity
1	GO:0004427	inorganic diphosphatase activity
1	GO:0004437	inositol or phosphatidylinositol phosphatase activity
1	GO:0050113	inositol oxygenase activity
1	GO:0016301	kinase activity
1	GO:0016615	malate dehydrogenase activity
1	GO:0004474	malate synthase activity
1	GO:0050080	malonyl-CoA decarboxylase activity
1	GO:0003774	motor activity
1	GO:0016779	nucleotidyltransferase activity
1	GO:0030599	pectinesterase activity
1	GO:0004826	phenylalanine-tRNA ligase activity
1	GO:0004607	phosphatidylcholine-sterol O-acyltransferase activity
1	GO:0004611	phosphoenolpyruvate carboxykinase activity
1	GO:0004618	phosphoglycerate kinase activity
1	GO:0004623	phospholipase A2 activity
1	GO:0004631	phosphomevalonate kinase activity
1	GO:0004634	phosphopyruvate hydratase activity
1	GO:0008159	positive transcription elongation factor activity
1	GO:0030955	potassium ion binding
1	GO:0008318	protein prenyltransferase activity
1	GO:0008138	protein tyrosine/serine/threonine phosphatase activity
1	GO:0017076	purine nucleotide binding
1	GO:0004743	pyruvate kinase activity
1	GO:0008479	queuine tRNA-ribosyltransferase activity
1	GO:0004872	receptor activity
1	GO:0004540	ribonuclease activity
1	GO:0004523	ribonuclease H activity
1	GO:0008173	RNA methyltransferase activity
1	GO:0016455	RNA polymerase II transcription mediator activity
1	GO:0004828	serine-tRNA ligase activity
1	GO:0005351	sugar:hydrogen symporter activity
1	GO:0004784	superoxide dismutase activity
1	GO:0019905	syntaxin binding
1	GO:0016972	thiol oxidase activity
1	GO:0016563	transcription activator activity
1	GO:0004806	triacylglycerol lipase activity
1	GO:0004807	triose-phosphate isomerase activity
1	GO:0000049	tRNA binding
1	GO:0017150	tRNA dihydrouridine synthase activity
1	GO:0003978	UDP-glucose 4-epimerase activity
1	GO:0003980	UDP-glucose:glycoprotein glucosyltransferase activity
1	GO:0016153	urocanate hydratase activity
1	GO:0008308	voltage-gated anion channel activity

## Sheet: H. contortus L3 GSS
Gene Ontology terms for 'Biological process' (n = 31)
Number of GSS sequences	GO code	Description
3	GO:0006457	Protein folding
3	GO:0006457	Translation
2	GO:0006886	Intracellular protein transport
2	GO:0006355	regulation of transcription, DNA-dependent
2	GO:0000166	purine ribonucleoside salvage
1	GO:0051246	regulation of protein metabolic process
1	GO:0045449	regulation of transcription
1	GO:0045087	innate immune response
1	GO:0044267	cellular protein metabolic process
1	GO:0044262	cellular carbohydrate metabolic process
1	GO:0043687	post-translational protein modification
1	GO:0016575	histone deacetylation
1	GO:0015992	proton transport
1	GO:0015986	ATP synthesis coupled proton transport
1	GO:0009987	cellular process
1	GO:0009165	nucleotide biosynthetic process
1	GO:0007264	small GTPase mediated signal transduction
1	GO:0007165	signal transduction
1	GO:0007155	cell adhesion
1	GO:0007018	microtubule-based movement
1	GO:0006904	vesicle docking during exocytosis
1	GO:0006810	transport
1	GO:0006545	glycine biosynthetic process
1	GO:0006508	proteolysis
1	GO:0006426	glycyl-tRNA aminoacylation
1	GO:0006413	translational initiation
1	GO:0006278	RNA-dependent DNA replication
1	GO:0006166	purine ribonucleoside salvage
1	GO:0006096	glycolysis
1	GO:0005975	carbohydrate metabolic process
1	GO:0004812	translation
Gene Ontology terms for 'Molecular function' (n = 43)
Number of GSS sequences	GO code	Description
4	GO:0005524	ATPbinding
3	GO:0008270	Zinc ion binding
3	GO:0005515	Protein binding
2	GO:0016820	hydrolase activity, acting on acid anhydrides, catalyzing transmembrane movement of substances
2	GO:0003700	Transcription factor activity
1	GO:0051087	Chaoperone binding
1	GO:0046912	transferase activity, transferring acyl groups, acyl groups converted into alkyl on transfer
1	GO:0046872	metal ion binding
1	GO:0043565	sequence-specific DNA binding
1	GO:0030976	thiamin pyrophosphate binding
1	GO:0019894	kinesin binding
1	GO:0019787	small conjugating protein ligase activity
1	GO:0016787	hydrolase activity
1	GO:0015450	P-P-bond-hydrolysis-driven protein transmembrane transporter activity
1	GO:0009055	electron carrier activity
1	GO:0008235	metalloexopeptidase activity
1	GO:0008168	methyltransferase activity
1	GO:0008158	hedgehog receptor activity
1	GO:0005529	sugar binding
1	GO:0005525	GTP binding
1	GO:0005507	copper ion binding
1	GO:0005488	binding
1	GO:0005085	guanyl-nucleotide exchange factor activity
1	GO:0004888	transmembrane receptor activity
1	GO:0004820	glycine-tRNA ligase activity
1	GO:0004591	oxoglutarate dehydrogenase (succinyl-transferring) activity
1	GO:0004462	lactoylglutathione lyase activity
1	GO:0004407	histone deacetylase activity
1	GO:0004177	aminopeptidase activity
1	GO:0004146	dihydrofolate reductase activity
1	GO:0004001	adenosine kinase activity
1	GO:0003964	RNA-directed DNA polymerase activity
1	GO:0003824	catalytic activity
1	GO:0003777	microtubule motor activity
1	GO:0003774	motor activity
1	GO:0003743	translation initiation factor activity
1	GO:0003735	structural constituent of ribosome
1	GO:0003723	RNA binding
1	GO:0000774	adenyl-nucleotide exchange factor activity
1	GO:0000156	two-component response regulator activity
1	GO:0031625	ubiquitin protein ligase binding
1	GO:0016876	ligase activity, forming aminoacyl-tRNA and related compounds
1	GO:0005452	inorganic anion exchanger activity
Gene Ontology terms for 'Cellular component' (n = 17)
Number of GSS sequences	GO code	Description
4	GO:0016020	Membrane
4	GO:0005622	Intracellular
3	GO:0005634	Nucleus
1	GO:0043189	H4/H2A histone acetyltransferase complex
1	GO:0043169	cation binding
1	GO:0042803	protein homodimerization activity
1	GO:0033178	roton-transporting two-sector ATPase complex, catalytic domain
1	GO:0031224	Intrinsic to membrane
1	GO:0030286	dynein complex
1	GO:0016471	vacuolar proton-transporting V-type ATPase complex
1	GO:0016459	myosin complex
1	GO:0016021	integrated to membrane
1	GO:0005871	kinesin complex
1	GO:0005840	ribosome
1	GO:0005783	endoplasmic reticulum
1	GO:0005744	mitochondrial inner membrane presequence translocase complex
1	GO:0005737	cytoplasm

## Sheet: Shared GSS
Gene Ontology terms for 'Biological process' (n = 17)
Number of GSS sequences	GO code	Description
3	GO:0008152	metabolic process
3	GO:0006412	translation
1	GO:0051246	regulation of protein metabolic process
1	GO:0045454	cell redox homeostasis
1	GO:0045449	regulation of transcription
1	GO:0043687	post-translational protein modification
1	GO:0043087	regulation of GTPase activity
1	GO:0016192	vesicle-mediated transport
1	GO:0015986	ATP synthesis coupled proton transport
1	GO:0015976	carbon utilization
1	GO:0006810	transport
1	GO:0006730	one-carbon compound metabolic process
1	GO:0006465	signal peptide processing
1	GO:0006427	histidyl-tRNA aminoacylation
1	GO:0006370	mRNA capping
1	GO:0006355	regulation of transcription DNA dependent
1	GO:0006352	transcription initiation
Gene Ontology terms for 'Molecular function' (n = 21)
Number of GSS sequences	GO code	Description
3	GO:0016491	oxidoreductase activity
3	GO:0008270	zinc ion binding
3	GO:0005524	ATP binding
2	GO:0005488	binding
2	GO:0000166	nucleotide binding
1	GO:0043565	sequence-specific DNA binding
1	GO:0019787	small conjugating protein ligase activity
1	GO:0015078	hydrogen ion transmembrane transporter activity
1	GO:0015035	protein disulfide oxidoreductase activity
1	GO:0009055	electron carrier activity
1	GO:0008233	peptidase activity
1	GO:0008092	cytoskeletal protein binding
1	GO:0004821	histidine-tRNA ligase activity
1	GO:0004812	aminoacyl-tRNA ligase activity
1	GO:0004478	methionine adenosyltransferase activity
1	GO:0004190	aspartic-type endopeptidase activity
1	GO:0004089	carbonate dehydratase activity
1	GO:0003824	catalytic activity
1	GO:0003735	structural constituent of ribosome
1	GO:0003700	transcription factor activity
1	GO:0003677	DNA binding
Gene Ontology terms for 'Cellular component' (n = 10)
Number of GSS sequences	GO code	Description
4	GO:0016021	integral to membrane
2	GO:0005737	cytoplasm
2	GO:0005622	intracellular
1	GO:0033177	proton-transporting domain
1	GO:0019898	extrinsic to membrane
1	GO:0016020	membrane
1	GO:0005840	ribosome
1	GO:0005787	signal peptidase complex
1	GO:0005669	transcription factor TFIID complex
1	GO:0005634	nucleus

## Sheet: H. contortus xL3 GSS
Gene Ontology terms for 'Biological process' (n = 39)
Number of GSS sequences	GO code	Description
3	GO:0006457	protein folding
2	GO:0006468	protein amino acid phosphorylation
2	GO:0006412	translation
1	GO:0019752	carboxylic acid metabolic process
1	GO:0015074	DNA integration
1	GO:0015031	protein transport
1	GO:0008152	metabolic process
1	GO:0007166	cell surface receptor linked signal transduction
1	GO:0006754	ATP biosynthetic process
1	GO:0006614	SRP-dependent cotranslational protein targeting to membrane
1	GO:0006520	amino acid metabolic process
1	GO:0006511	ubiquitin-dependent protein catabolic process
1	GO:0006508	proteolysis
1	GO:0006414	translational elongation
1	GO:0006367	transcription initiation from RNA polymerase II promoter
1	GO:0006298	mismatch repair
1	GO:0006260	DNA replication
1	GO:0006096	glycolysis
1	GO:0006094	gluconeogenesis
1	GO:0006084	acetyl-CoA metabolic process
1	GO:0016021	integral to membrane
1	GO:0005871	kinesin complex
1	GO:0005674	transcription factor TFIIF complex
1	GO:0005663	DNA replication factor C complex
1	GO:0006424	glutamyl-tRNA aminoacylation
1	GO:0009107	lipoate biosynthetic process
1	GO:0006559	L-phenylalanine catabolic process
1	GO:0006563	L-serine metabolic process
1	GO:0019307	mannose biosynthetic process
1	GO:0009435	NAD biosynthetic process
1	GO:0009890	negative regulation of biosynthetic process
1	GO:0006098	pentose-phosphate shunt
1	GO:0008612	peptidyl-lysine modification to hypusine
1	GO:0006909	phagocytosis
1	GO:0006813	potassium ion transport
1	GO:0006561	proline biosynthetic process
1	GO:0006433	prolyl-tRNA aminoacylation
1	GO:0019538	protein metabolic process
1	GO:0006166	purine ribonucleoside salvage
Gene Ontology terms for 'Molecular function' (n = 48)
Number of GSS sequences	GO code	Description
10	GO:0005524	ATP binding
4	GO:0003824	catalytic activity
3	GO:0005515	protein binding
2	GO:0050660	FAD binding
2	GO:0009055	electron carrier activity
2	GO:0003735	structural constituent of ribosome
2	GO:0003677	DNA binding
2	GO:0003676	nucleic acid binding
1	GO:0051087	chaperone binding
1	GO:0051082	unfolded protein binding
1	GO:0050661	NADP or NADPH binding
1	GO:0046983	protein dimerization activity
1	GO:0030528	transcription regulator activity
1	GO:0030170	pyridoxal phosphate binding
1	GO:0020037	heme binding
1	GO:0019894	kinesin binding
1	GO:0016831	carboxy-lyase activity
1	GO:0016743	carboxyl- or carbamoyltransferase activity
1	GO:0016597	amino acid binding
1	GO:0016491	oxidoreductase activity
1	GO:0015662	ATPase activity, coupled to transmembrane movement of ions, phosphorylative mechanism
1	GO:0008312	7S RNA binding
1	GO:0008158	hedgehog receptor activity
1	GO:0005525	GTP binding
1	GO:0005509	calcium ion binding
1	GO:0005507	copper ion binding
1	GO:0004926	non-G-protein coupled 7TM receptor activity
1	GO:0004867	serine-type endopeptidase inhibitor activity
1	GO:0004797	thymidine kinase activity
1	GO:0004713	protein tyrosine kinase activity
1	GO:0004674	protein serine/threonine kinase activity
1	GO:0004499	flavin-containing monooxygenase activity
1	GO:0004386	helicase activity
1	GO:0004347	glucose-6-phosphate isomerase activity
1	GO:0004190	aspartic-type endopeptidase activity
1	GO:0003746	translation elongation factor activity
1	GO:0003702	RNA polymerase II transcription factor activity
1	GO:0003689	DNA clamp loader activity
1	GO:0000774	adenyl-nucleotide exchange factor activity
1	GO:0000166	nucleotide binding
1	GO:0004185	serine-type carboxypeptidase activity
1	GO:0017153	sodium:dicarboxylate symporter activity
1	GO:0005496	steroid binding
1	GO:0016844	strictosidine synthase activity
1	GO:0042302	structural constituent of cuticle
1	GO:0030976	thiamin pyrophosphate binding
1	GO:0004801	transaldolase activity
1	GO:0008108	UDP-glucose:hexose-1-phosphate uridylyltransferase activity
1	GO:0004844	uracil DNA N-glycosylase activity
Gene Ontology terms for 'Cellular component' (n = 5)
Number of GSS sequences	GO code	Description
3	GO:0016020	membrane
2	GO:0005840	ribosome
2	GO:0005634	nucleus
2	GO:0005622	intracellular
1	GO:0048500	signal recognition particle
