# Supplementary material for: Differences in transcription between free-living and CO2-activated third-stage larvae of Haemonchus contortus
Source: BMC Genomics. 2010 Apr 27;11:266. doi: 10.1186/1471-2164-11-266 (PMC2880303; doi:10.1186/1471-2164-11-266)
Supplement: Additional file 3 — Prediction of biological pathways. Pathways predicted for molecules inferred to be encoded in either the ensheathed (= L3) or exsheathed (= xL3) third larval stage of Haemonchus contortus. [file 1471-2164-11-266-S3.XLS]

## Sheet: H. contortus L3
KOBAS pathway mapping
Number of ESTs	Description
2	1,4-Dichlorobenzene degradation
1	Biosynthesis of vancomycin group antibiotics
1	Glycosaminoglycan degradation
1	Caffeine metabolism
1	Carotenoid biosynthesis
2	Type IV secretion system
2	Glycosphingolipid biosynthesis - ganglioseries
2	Photosynthesis - antenna proteins
2	Cell motility and secretion
1	Chondroitin sulfate biosynthesis
2	Other nucleotide metabolism
1	Renin - angiotensin system
1	Biosynthesis and biodegradation of other secondary metabolites
1	Toluene and xylene degradation
1	Tetracycline biosynthesis
21

## Sheet: Shared
KOBAS pathway mapping
Number of ESTs in H. contortus L3 dataset	Number of ESTs in H. contortus xL3 dataset	Description
8	8	Axon guidance
5	6	Inositol phosphate metabolism
1	2	Pantothenate and CoA biosynthesis
3	2	Prion disease
2	1	Regulation of autophagy
1	1	2,4-Dichlorobenzoate degradation
2	1	ATPases
6	1	Lipoic acid metabolism
1	1	Fluorene degradation
2	3	N-Glycan biosynthesis
22	19	Transporters
1	3	Biosynthesis of ansamycins
2	3	Nicotinate and nicotinamide metabolism
14	11	Pyruvate metabolism
2	4	Type II secretion system
4	1	Alkaloid biosynthesis II
3	3	Endometrial cancer
13	14	Citrate cycle (TCA cycle)
24	23	Pyrimidine metabolism
2	1	Flagellar assembly
3	1	N-Glycan degradation
4	3	Prostate cancer
7	5	Huntington's disease
8	5	Metabolism of xenobiotics by cytochrome P450
13	8	Starch and sucrose metabolism
7	11	Glycosyltransferases
5	7	Glycerophospholipid metabolism
2	4	Sulfur metabolism
5	5	Olfactory transduction
7	4	One carbon pool by folate
7	5	PPAR signaling pathway
12	6	Other ion-coupled transporters
9	6	Tyrosine metabolism
9	3	Cell cycle - yeast
3	1	mTOR signaling pathway
3	1	Toll-like receptor signaling pathway
4	1	alpha-Linolenic acid metabolism
6	10	Glycerolipid metabolism
7	4	Complement and coagulation cascades
10	5	Histidine metabolism
23	6	Ubiquitin mediated proteolysis
1	1	Type III secretion system
4	2	Dorso-ventral axis formation
7	10	Carbon fixation
7	8	Long-term depression
1	1	Polyketide sugar unit biosynthesis
15	11	Tryptophan metabolism
7	7	beta-Alanine metabolism
21	5	MAPK signaling pathway
10	5	Aminosugars metabolism
8	1	Polyunsaturated fatty acid biosynthesis
3	2	Aminophosphonate metabolism
6	8	Pentose phosphate pathway
5	8	Androgen and estrogen metabolism
1	6	Thiamine metabolism
1	2	Riboflavin metabolism
3	1	1,1,1-Trichloro-2,2-bis(4-chlorophenyl)ethane (DDT) degradation
1	2	Atrazine degradation
1	1	Glycosylphosphatidylinositol(GPI)-anchor biosynthesis
2	1	Biosynthesis of steroids
29	20	Peptidases
24	26	Transcription factors
11	13	Arginine and proline metabolism
2	1	Electron transfer carriers
5	4	Signal transduction mechanisms
12	15	Caprolactam degradation
9	8	Cell cycle
8	7	1- and 2-Methylnaphthalene degradation
19	4	Regulation of actin cytoskeleton
9	6	Other transporters
6	5	Phenylalanine, tyrosine and tryptophan biosynthesis
2	5	Biotin metabolism
14	6	Alanine and aspartate metabolism
8	4	Inositol metabolism
5	2	Other amino acid metabolism
4	1	Parkinson's disease
6	7	Two-component system
11	7	Selenoamino acid metabolism
5	2	Taurine and hypotaurine metabolism
1	2	D-Glutamine and D-glutamate metabolism
2	1	Cell adhesion molecules (CAMs)
10	6	Melanogenesis
11	7	Proteasome
2	1	Melanoma
38	26	Chaperones and folding catalysts
2	1	Non-enzyme
9	11	Benzoate degradation via CoA ligation
10	15	Aminoacyl-tRNA biosynthesis
11	18	Gap junction
11	10	Valine, leucine and isoleucine biosynthesis
9	7	Bile acid biosynthesis
4	1	Acute myeloid leukemia
7	4	Glutamate metabolism
10	6	RNA polymerase
18	7	Folate biosynthesis
4	2	Phenylpropanoid biosynthesis
2	1	Biosynthesis of siderophore group nonribosomal peptides
6	3	Epithelial cell signaling in Helicobacter pylori infection
4	2	Ether lipid metabolism
9	5	Phosphatidylinositol signaling system
25	15	Cytoskeleton proteins
2	3	Glycosphingolipid biosynthesis - neo-lactoseries
2	3	p53 signaling pathway
9	4	GnRH signaling pathway
7	5	Membrane and intracellular structural molecules
6	3	C5-Branched dibasic acid metabolism
2	3	Lysine biosynthesis
4	11	Cysteine metabolism
3	3	Cyanoamino acid metabolism
2	2	Type II diabetes mellitus
2	3	Ascorbate and aldarate metabolism
4	1	Chronic myeloid leukemia
7	4	Glioma
2	3	High-mannose type N-glycan biosynthesis
2	1	Synthesis and degradation of ketone bodies
12	8	Tight junction
5	4	Adipocytokine signaling pathway
3	2	Apoptosis
16	8	Butanoate metabolism
4	6	Neuroactive ligand-receptor interaction
3	3	Proteoglycans
2	1	Styrene degradation
1	1	Alzheimer's disease
1	2	Tetrachloroethene degradation
2	2	Jak-STAT signaling pathway
2	5	Novobiocin biosynthesis
9	11	Glyoxylate and dicarboxylate metabolism
11	10	Wnt signaling pathway
3	2	Benzoate degradation via hydroxylation
11	9	Insulin signaling pathway
8	8	Cell division
5	6	Progesterone-mediated oocyte maturation
4	4	Bacterial chemotaxis
7	4	Arachidonic acid metabolism
1	2	Lipopolysaccharide biosynthesis
1	1	Maturity onset diabetes of the young
3	2	Methane metabolism
26	30	Other enzymes
1	1	Retinol metabolism
2	1	Flavonoid biosynthesis
4	2	Pores ion channels
7	4	Small cell lung cancer
1	1	Terpenoid biosynthesis
6	1	gamma-Hexachlorocyclohexane degradation
4	2	SNAREs
2	10	Peptidoglycan biosynthesis
3	5	Inorganic ion transport and metabolism
6	5	Galactose metabolism
17	7	ABC transporters
6	7	Replication complex
3	5	Amyotrophic lateral sclerosis (ALS)
1	3	Glycan Bindng Proteins
16	5	Focal adhesion
17	12	Other replication, recombination and repair proteins
10	4	Renal cell carcinoma
10	9	Lysine degradation
10	11	Antigen processing and presentation
6	14	Other translation proteins
23	16	GTP-binding proteins
8	10	Other energy metabolism
53	26	Ribosome
29	21	Protein kinases
18	7	Function unknown
4	4	SNARE interactions in vesicular transport
1	3	Pyruvate/Oxoglutarate oxidoreductases
3	2	Protein export
1	1	D-Alanine metabolism
1	3	Notch signaling pathway
5	13	Other transcription related proteins
3	3	Glycosphingolipid biosynthesis - globoseries
3	2	ECM-receptor interaction
14	17	Translation factors
3	2	Photosynthesis proteins
1	2	Hedgehog signaling pathway
1	3	Type I diabetes mellitus
4	4	Bacterial motility proteins
14	11	Fatty acid metabolism
7	9	Colorectal cancer
9	6	Long-term potentiation
17	7	Reductive carboxylate cycle (CO2 fixation)
8	11	Fatty acid elongation in mitochondria
2	5	Cellular antigens
3	5	Methionine metabolism
10	8	Porphyrin and chlorophyll metabolism
10	4	CAM ligands
3	2	Photosynthesis
6	1	Protein folding and associated processing
2	1	TGF-beta signaling pathway
4	2	Vitamin B6 metabolism
8	3	Leukocyte transendothelial migration
20	14	Fructose and mannose metabolism
6	11	Ubiquinone biosynthesis
1	2	1,2-Dichloroethane degradation
20	15	Oxidative phosphorylation
12	21	Nitrogen metabolism
10	10	Adherens junction
3	1	Streptomycin biosynthesis
16	12	Glycolysis / Gluconeogenesis
30	23	Ubiquitin enzymes
1	2	Restriction enzyme
4	1	Pancreatic cancer
2	2	Thyroid Cancer
3	5	Phenylalanine metabolism
8	10	Limonene and pinene degradation
19	11	General function prediction only
6	2	B cell receptor signaling pathway
6	3	Urea cycle and metabolism of amino groups
21	13	Purine metabolism
2	1	Bladder cancer
6	3	Fc epsilon RI signaling pathway
5	6	Naphthalene and anthracene degradation
4	1	Nucleotide sugars metabolism
1	3	Phosphotransferase system (PTS)
4	6	Pentose and glucuronate interconversions
5	5	Ethylbenzene degradation
4	5	Basal transcription factors
9	5	Glutathione metabolism
6	3	Sphingolipid metabolism
5	1	VEGF signaling pathway
6	5	Natural killer cell mediated cytotoxicity
10	15	Receptors and channels
10	21	Valine, leucine and isoleucine degradation
11	8	DNA polymerase
1	2	Basal cell carcinoma
1	3	Cytochrome P450
2	4	Linoleic acid metabolism
3	5	Alkaloid biosynthesis I
3	7	Bisphenol A degradation
6	3	ErbB signaling pathway
5	1	3-Chloroacrylic acid degradation
10	7	Propanoate metabolism
5	5	T cell receptor signaling pathway
5	10	Glycine, serine and threonine metabolism
4	1	Non-small cell lung cancer
4	1	Fatty acid biosynthesis
1	5	Taste transduction
12	6	Calcium signaling pathway

## Sheet: H. contortus xL3
KOBAS pathway mapping
Number of ESTs	Description
2	D-Arginine and D-ornithine metabolism
3	Cytokine-cytokine receptor interaction
1	Indole and ipecac alkaloid biosynthesis
1	Keratan sulfate biosynthesis
1	C21-Steroid hormone metabolism
1	Glycosphingolipid biosynthesis - lactoseries
1	Trinitrotoluene degradation
