# Supplementary material for: Differences in transcription between free-living and CO2-activated third-stage larvae of Haemonchus contortus
Source: BMC Genomics. 2010 Apr 27;11:266. doi: 10.1186/1471-2164-11-266 (PMC2880303; doi:10.1186/1471-2164-11-266)
Supplement: Additional file 4 — List of Caenorhabditis elegans orthologues. C. elegans orthologues of expressed sequence tags (ESTs) and genome survey sequences (GSS) representing either the ensheathed (= L3) or exsheathed (= xL3) third larval stage of Haemonchus contortus. [file 1471-2164-11-266-S4.XLS]

## Sheet: L3
EST/GSS homologue	C. elegans orthologue (sequence code)	Wormbase reference number	C. elegans orthologue gene description
haem-857e09.q1k	ZK1236.1	WBGene00022862	Elongation factor-type GTP-binding protein
haem850-1h04.q1ka	ZK1128.1	WBGene00014227
haem-1863a11.q1k	ZK1128.2	WBGene00014228	Predicted DNA methylase
haem-754d20.p1k	ZK265.9	WBGene00044094	ZK265.9 encodes an ortholog of FIT1 and FIT2, membrane proteins of the endoplasmic reticulum that both induce, and are require for, lipid droplet accumulation; more distantly, ZK265.9 is orthologous to budding yeast Scs3p and Yft2p; ZK265.9 has no obvious function in mass RNAi assays.
haem-1081p08.p1k	ZK370.7	WBGene00022721	Predicted UDP-galactose transporter
haem-958m10.p1k	ZK418.5	WBGene00022734	Predicted membrane protein
haem-1858e02.p1k	ZK512.4	WBGene00013984	Signal recognition particle, subunit Srp9
haem-2124f02.p1k	ZK54.1	WBGene00022647	Permease of the major facilitator superfamily
haem-910l22.p1k	ZK546.17	WBGene00022766
haem852-1f01.p1ka	ZK550.2	WBGene00013996	Predicted transporter/transmembrane protei
haem-1118d18.p1k	ZK563.6	WBGene00022770	Lysosomal & prostatic acid phosphatase
haem-804j08.q1k	ZK616.3	WBGene00022773
haem-1838p01.q1k	ZK616.6	WBGene00022776	Predicted membrane protein
haem-1898m22.p1k	ZK673.2	WBGene00014058	Adenylate kinase
haem-588b08.q1k	ZK792.1	WBGene00014076	Histidine acid phosphatase
haem-1143b07.q1k	ZK829.4	WBGene00014095	ZK829.4 encodes a putative glutamate dehydrogenase, required in mass RNAi assays for normal fertility and rapid growth, that is expressed in larval and adult pharynx, intestine, and rectal gland cells; ZK829.4 is orthologous to human GLUD1 (OMIM:138130, mutated in hyperinsulinemic hypoglycemia and hyperammonemia) and GLUD2 (OMIM:300144).
haem-1601m03.q1k	ZK829.7	WBGene00014096	Zinc-binding oxidoreductase
haem-1205l16.p1k	ZK858.5	WBGene00014118
haem-1876b09.q1k	ZK994.6	WBGene00022842
haem-2208j24.q1k	abcf-2	WBGene00012097	Predicted transporter (ABC superfamily)
haem-821c03.q1k	acy-1	WBGene00000068	acy-1 encodes a protein with 40% identity to mammalian adenylyl cyclases and is most closely related to the divergent mouse isoform type IX; acy-1 is required for viability, muscle contraction, locomotion, molting, and regulation of sleep-like behavior (lethargus) during larval development; acy-1 acts genetically downstream of gsa-1 and is expressed in excitable cells.
haem-615h24.q1k	alh-7	WBGene00000113	alh-7 encodes an ortholog of the human gene DJ73M23.2 (NAD+-DEPENDENT SUCCINIC SEMIALDEHYDE DEHYDROGENASE; ALDH5A1), which when mutated leads to SSADH deficiency (OMIM:271980).
haem-588n24.q1k	4D656	WBGene00003008	lin-22 encodes a basic helix-loop-helix (bHLH)-containing protein that is homologous to the Drosophila hairy/Enhancer of split transcriptional repressors; during postembryonic development, lin-22 activity is required for patterning of midbody epidermal and neuronal lineages.
haem-1746e08.q1k	apc-11	WBGene00000145	apc-11 encodes an E3 ubiquitin ligase that is orthologous to subunit 11 of the anaphase promoting complex (APC); apc-11 is required for embryonic development past the one-cell stage; APC-11 functions together with the LET-70/UBC-2 E2-conjugating enzyme: purified APC-11 and LET-70 exhibit ubiquitination activity in vitro.
haem-460j10.p1k	aph-2	WBGene00000148	aph-2 encodes an ortholog of nicastrin, which associates with presenilin and membrane-bound Notchl in aph-2 mutants, the specification of pi-cells is compromised.
haem-140j11.p1k	aqp-2	WBGene00000170	aqp-2 encodes, by alternative splicing, two isoforms of an biochemically atypical aquaglyceroporin; when expressed in Xenopus oocytes, AQP-2 increases water permeability 5- to 11-fold, and urea permeability 4.5-fold, but has no effect on glycerol permeability; AQP-2::GFP fusion proteins are expressed predominantly in the excretory cell and more weakly in muscle, motor neurons, and hypodermis; AQP…
haem-254o04.p1k	arl-1	WBGene00000187	arl-1 encodes a member of the GTP-binding ADP-ribosylation factor family.
haem-520g17.p1k	bcmo-1	WBGene00012914	Beta, beta-carotene 15,15'-dioxygenase and related enzymes
haem-2255f20.q1k	ced-10	WBGene00000424	Ras-related small GTPase, Rho type
haem-1436p16.p1k	AHA-1	WBGene00000095	aha-1 encodes an ortholog of human aryl-hydrocarbon receptor nuclear translocator; interacts with AHR-1 and HIF-1 in vitro, requires HIF-1 for proper localization, and is expressed ubiquitously.
haem-871h07.p1k	T05H10.2	WBGene00000151	Major apurinic/apyrimidinic endonuclease/3'-repair diesterase APN1
haem-1389l05.q1k	B0024.13	WBGene00007102	Predicted steroid reductase
haem-567g18.p1k	B0024.15	WBGene00007104
haem-1157l10.q1k	B0034.5	WBGene00015005
haem-2188a17.p1k	B0035.16	WBGene00007114	tRNA (5-methylaminomethyl-2-thiouridylate)-methyltransferase
haem-1842a18.q1k	B0041.6	WBGene00015010	B0041.6 is orthologous to the human gene 6-PYRUVOYLTETRAHYDROPTERIN SYNTHASE (PTS; OMIM:261640), which when mutated leads to disease.
haem-545o11.p1k	B0207.2	WBGene00015027
haem-2264p10.p1k	B0207.6	WBGene00015029	Predicted GTPase
haem-829e05.q1k	B0250.5	WBGene00007122	Predicted dehydrogenase
haem-1149g03.q1k	B0280.3	WBGene00015101	Ribose 5-phosphate isomerase
haem-1315l20.p1k	B0336.11	WBGene00015148
haem-1481i24.q1k	B0393.7	WBGene00007172
haem-48p14.q1k	B0432.4	WBGene00015186	Mitochondrial oxoglutarate/malate carrier proteins
haem-1361f20.q1k	B0495.8	WBGene00015207	Spliceosome subunit
haem-2171m12.p1k	B0511.7	WBGene00015233	Nuclear inhibitor of phosphatase-1
haem-983b23.q1k	B0564.2	WBGene00007202
haem-1375k22.q1k	C01C10.2	WBGene00015294
haem-912p16.p1k	C01F1.1	WBGene00015296	Transcription initiation factor IIF, large subunit (RAP74
haem-2147c02.q1k	C01F1.3	WBGene00015298	Putative NAD+-dependent epimerases
haem-1978b13.q1k	C05C10.3	WBGene00007330	C05C10.3 is orthologous to the human gene 3-OXOACID COA TRANSFERASE (also called succinyl-CoA:3-ketoacid CoA transferase; OXCT; OMIM:245050), which when mutated leads to episodic ketoacidosis.
haem-1098d02.p1k	C05C8.9	WBGene00015466
haem-1421e13.q1k	C05D11.3	WBGene00006515	C05D11.3/tag-170 encodes a thioredoxin domain-containing protein orthologous to human TXNDC9 and ENSG00000145268; in one-cell embryos, C05D11.3/TAG-170 is required for normal nuclear-centrosome rotation, male pronuclear migration, cytokinesis, and mitotic spindles, and for normally long astral microtubules; in early embryos, C05D11.3/TAG-170 is also required for normally rapid microtubule elongat…
haem-258i21.q1k	C06A6.5	WBGene00015510	Thiol-disulfide isomerase and thioredoxin
haem-1590o17.q1k	C06A8.6	WBGene00015516	Protein phosphatase 1, regulatory subunit, and related proteins
haem-1125m03.p1k	C06E1.9	WBGene00015524
haem-970a23.p1k	C06E7.3	WBGene00015540	S-adenosylmethionine synthetase
haem-530o16.p1k	C06G8.1	WBGene00007384	Multitransmembrane protein
haem-264m18.q1k	C07F11.2	WBGene00015570
bHA3A12Fa10.q1k	C09E8.1	WBGene00015644	Sodium-neurotransmitter symporter
shaem-885b08.p1k	C10G6.1	WBGene00015680	Predicted 3'-5' exonuclease
haem-958i01.p1k	C10H11.8	WBGene00015697	G-protein beta subunit-like protein (contains WD40 repeats)
haem-876j06.p1k	C16A3.10	WBGene00015814	The C16A3.10 gene encodes a homolog of the human gene OAT (OMIM:258870), which when mutated leads to ornithinemia and gyrate atrophy.
haem-1964b17.p1k	C16A3.4	WBGene00015809	C2H2-type Zn-finger protein
haem-377g18.p1k	C17E4.10	WBGene00007647
haem-563n23.p1k	C17G10.7	WBGene00015919
haem-130c08.q1k	C17H12.2	WBGene00015928	Uncharacterized conserved protein
haem-1074o18.q1k	Y54E10BR.5	WBGene00021844	Signal peptidase I
haem-961l15.q1k	C25A1.12	WBGene00007711
haem-1777k15.q1k	C25A1.16	WBGene00077526
haem-1892a06.p1k	C25G4.10	WBGene00007736
haem-1808k10.q1k	C25H3.6	WBGene00016115
haem-1445d06.q1k	C26B9.1	WBGene00016131
haem-1424a23.q1k	C26H9A.2	WBGene00007752
haem-1436p22.q1k	C27B7.2	WBGene00007760	Uncharacterized conserved protein
haem-1813j16.p1k	C28C12.4	WBGene00016180	Predicted alpha-helical protein
haem_ends17n15.p1kSP6	C28H8.4	WBGene00016195	ER lumen protein retaining receptor
haem-1033a06.p1k	C30A5.3	WBGene00016238	Cell cycle-associated protein
haem-2126c02.p1k	C32E8.5	WBGene00016323	Transcriptional regulator SNIP1, contains FHA domain
haem-1430p08.p1k	C32E8.9	WBGene00016325	Enoyl-CoA hydratase
haem-1520n13.q1k	C34C12.4	WBGene00007923
haem-1343k16.q1k	C34C12.8	WBGene00007927	Molecular chaperone of the GrpE family
haem-2120j09.p1k	C34E10.11	WBGene00016412	Uncharacterized conserved protein
haem-1218o18.q1k	C35A5.7	WBGene00007951
haem-1144d08.q1k	C35D10.12	WBGene00016448	Predicted methyltransferase
haem-436l07.q1k	C39F7.2	WBGene00016539	Predicted Zn-finger protein
haem-1948m21.q1k	C44E4.4	WBGene00016653	RNA-binding protein La
haem-944e05.p1k	C47D12.2	WBGene00008136	C47D12.2 encodes an ortholog of human FLJ20071/FLJ90130 (dymeclin, OMIM:607461, mutated in Dyggve-Melchior-Clausen dysplasia and Smith-McCort dysplasia), which has no obvious function in mass RNAi assays
haem-1778f01.q1k	C54C6.6	WBGene00008288
haem-622g21.q1k	C54G10.4	WBGene00008320	Mitochondrial carrier protein
haem-71f07.p1k	C54G4.7	WBGene00008317	Uncharacterized conserved protein
haem-1439d04.p1k	CAB-1	WBGene00000277	Novel protein which has a C-terminal motif weakly homologous to mouse NPDC-1 and is involved in synaptic regulation; it is expressed in various neurons including ventral cord and tail ganglion neurons; it physically interacts with AEX-3, which is a guanine nucleotide exchange factor for the Rab3 GTPase.
haem-1539d03.p1k	CEH-17	WBGene00000440	ceh-17 encodes a phox-2-like homeodomain protein that is a member of the Q50 paired-like class of homeobox proteins and the vertebrate orthologue of Phox2a and Phox2b; that affects ALA and SIA axonal development; ceh-17 affects ALA and SIA antero-posterior axonal growth and navigation, and is expressed in five neurons of the ring ganglia (ALA and the 4 SIAs) with strongest expression in embryos a…
haem-1360e10.q1k	COGC-3	WBGene00022121	cogc-3 encodes an ortholog of mammalian COG-3/Sec34, a subunit of lobe A of the conserved oligomeric Golgi complex (COGC); COGC-3 is required for normal gonadal distal tip cell migration, a process that also requires COGC-1 and six other orthologs of COGC subunits; COGC-3 is also required for normal vulval morphology, growth rate, ventral nerve cord fasciculation, and adult locomotion; COGC-3 has…
haem-2254g02.p1k	Ceinsulin-1	WBGene00002101	ins-18 encodes one of 40 C. elegans insulin/IGF-like peptides; INS-18, along with INS-1, are the only two C. elegans insulins that contain a C peptide, characteristic of mammalian insulins, connecting the B and A chains; overexpression of ins-18 induces dauer arrest at 26 degrees C and enhances the dauer arrest seen in a daf-2 mutant at 20 degrees C, suggesting that INS-18 functions to antagonize…
haem-2112d06.p1k	D2030.2	WBGene00008412	Putative ATP-dependent Clp-type protease (AAA+ ATPase superfamily)
haem-1945b23.p1k	D2085.6	WBGene00008431	D2085.6 is orthologous to the human gene CLASS A GLCNAC-INOSITOL PHOSPHOLIPID ASSEMBLY PROTEIN (PIGA; OMIM:311770), which when mutated leads to paroxysmal nocturnal hemoglobinuria.
haem-1927p07.q1k	E01A2.6	WBGene00017088
haem-389h24.p1k	E02A10.1	WBGene00008452	Ribosomal protein S5
haem-920n15.q1k	EGL-2	WBGene00001171	egl-2 encodes a voltage-gated potassium channel that affects egg laying, muscle activation, defecation, mechanosensation, and chemosensation; expressed in the intestinal muscle, AFD, ALN, AQR, ASE, AWC, BAG, IL2, PLN, PQR, and URX neurons as well as a subset of sensory neurons in the male tail.
haem-1087c15.p1k	ELT-3	WBGene00001251	The elt-3 gene encodes a GATA transcription factor expressed in the embryonic hypodermis; specifically, it is expressed in expressed in all of the major hypodermal cells except the lateral seam cells.
haem-1799i10.q1k	Y48A6B.7	WBGene00012968	Cytosine deaminase FCY1 and related enzymes
haem-1277a03.p1k	F01F1.3	WBGene00017160
haem-1763o03.p1k	F01G10.1	WBGene00008506	The F01G10.1 gene encodes an ortholog of the human gene TRANSKETOLASE (TKT; OMIM:606781), which when mutated leads to Wernicke-Korsakoff syndrome (OMIM:277730).
haem-627p07.p1k	F02A9.4	WBGene00008514	F02A9.4 is orthologous to the human gene SIMILAR TO METHYLCROTONOYL-COENZYME A CARBOXYLASE 2 (BETA) (MCCC2; OMIM:210210), which when mutated leads to disease.
haem-1971c10.p1k	F07C6.4	WBGene00008555	Radixin, moesin and related proteins of the ERM family
haem_ends6h19.q1kT7	F08F3.4	WBGene00017262	NAD dependent epimerase
haem-1639e02.p1k	F09E8.2	WBGene00008624
haem-1113e24.q1k	F09G2.2	WBGene00017311	Cyclin
haem-1110g24.p1k	F10D7.3	WBGene00017340	Glutaredoxin and related proteins
haem-1592k24.p1k	F10E9.4	WBGene00017356
haem-1960k21.p1k	F13E6.1	WBGene00008745	Coiled-coil protein TPD52
haem-148e03.q1k	F13E9.11	WBGene00008760
haem-819l17.q1k	F13G3.11	WBGene00008769	Mitochondrial/chloroplast ribosomal protein L13
haem-1749f02.p1k	F15D3.6	WBGene00008856	Predicted member of the intramitochondrial sorting protein family
haem-1103c05.p1k	F16C3.1	WBGene00008885
haem-1806k15.q1k	F16F9.4	WBGene00017515	Arylacetamide deacetylase
haem-756a07.p1k	F19H8.2	WBGene00008963
haem-399p20.q1k	F20D1.3	WBGene00008975
haem-1107k13.q1k	F20D1.9	WBGene00008979	Mitochondrial solute carrier protein
haem-1648f15.p1k	F21D5.3	WBGene00009008
haem-589i06.p1k	F21D5.7	WBGene00009012	Signal recognition particle, subunit Srp54
haem-1349a23.q1k	F21D5.9	WBGene00009014
haem_ends6j02.q1kT7	F23B12.7	WBGene00009084	CAATT-binding transcription factor/60S ribosomal subunit biogenesis protein
haem-1051c14.q1k	F23C8.6	WBGene00017735	Vacuolar assembly/sorting protein DID2
haem-1340k15.q1k	F23F1.4	WBGene00017745
haem-249e16.q1k	F23H11.3	WBGene00017759	Succinyl-CoA synthetase, alpha subunit
haem-1374d13.p1k	F25B4.9	WBGene00017772	C-type lectin
haem-178c19.p1k	F26E4.7	WBGene00009162	The F26E4.7 gene encodes a homolog of human BIGH3, which when mutated leads to Groenouw granular dystrophy, type 1 (OMIM:122200).
haem-1869g15.q1k	F31A9.6	WBGene00017943	transposon
haem-632g16.p1k	F31E8.4	WBGene00017954	Copper transporte
haem-1589d04.p1k	F32D1.1	WBGene00017981	F32D1.1 encodes an homolog of human SPASTIN (OMIM:604277, mutated in spastic paraplegia), FIDGETIN (OMIM:605295, mutated in fidget mice), and FIDGETIN-LIKE-1, and of Drosophila SPASTIN; recombinant F32D1.1 protein has N-ethylmaleimide-sensitive ATPase activity in vitro, which is strongly dependent on the C368 residue immediately C-terminal to its Walker A motif; F32D1.1 is required for persistenc…
haem-1205a20.p1k	F32D8.14	WBGene00009336	Rab GTPase interacting factor, Golgi membrane protein
haem-1738b14.p1k	F33A8.4	WBGene00009352	C2HC-type Zn-finger protein
haem-1977k10.p1k	F35C11.4	WBGene00009403
haem-1052l22.p1k	F35C5.12	WBGene00009400
haem-851k09.q1k	F37A4.6	WBGene00018136
haem-1530e13.q1k	F37C4.4	WBGene00018144
haem-2226j01.p1k	F42C5.9	WBGene00018349	Actin and related proteins
haem-997h03.q1k	F42D1.2	WBGene00009628	F42D1.2 encodes a putative tyrosine aminotransferase, orthologous to human TAT (OMIM:276600, mutated in type II tyrosinemia); F42D1.2 is expressed in larval and adult pharynx, hypodermis, body wall muscle, and intestine, and in adult vulval muscle and reproductive system; F42D1.2 is required for the tyrosinemic phenotype of K10C2.4(RNAi) animals.
haem-1785o11.q1k	F43G9.13	WBGene00009673
haem-1532p11.q1k	F44E2.6	WBGene00018419	Predicted pilin-like transcription factor
haem-11p07.q1k	F44E5.1	WBGene00009688
HaemApoBac_10i16.p1kSP6	F44E7.2	WBGene00018424	p-Nitrophenyl phosphatase
haem-1196m08.p1k	F44G4.3	WBGene00009713
haem-1446b23.q1k	F45E10.2	WBGene00009729	Synaptic vesicle transporter SVOP and related transporters (major facilitator superfamily)
haem-999b05.p1k	F46F2.5	WBGene00009789
haem-1910l20.p1k	F47B10.5	WBGene00009816
haem-1130a02.q1k	F49C12.6	WBGene00009876
haem-1615b09.q1k	F52C12.1	WBGene00018678	Tyrosyl-DNA phosphodiesterase
haem-1534d17.q1k	F52C6.14	WBGene00018671	C2H2-type Zn-finger
haem-1521m03.p1k	F53A2.1	WBGene00009949
haem-811c16.q1k	F53F4.16	WBGene00023419
Hcon6d11.p1k	F54B3.3	WBGene00010015	AAA+-type ATPase
haem-1278o21.q1k	F54F2.9	WBGene00018836
haem-34f03.q1ka	F55C10.5	WBGene00010109
haem-1896m16.p1k	F56D1.1	WBGene00018959
haem-946a15.p1k	F56D2.6	WBGene00018967	The F56D2.6 gene encodes a DEAH helicase orthologous to the Drosophila CG11107, the human DDX15, and the S. cerevisiae PRP43 proteins.
haem-1079k01.q1k	F56F11.3	WBGene00018990	klf-1 encodes a C2H2 zinc finger protein which based on homology belongs to the family of mammalian Kruppel-like transcription factors which are involved in regulation of cellular development and differentiation; klf-1 is essential for fat regulation; RNA interference studies indicate that klf-1 may also be involved in apoptosis and the phagocytosis of apoptotic cells in the uterus and germline; …
haem-1441o16.p1k	F57C9.2	WBGene00019009
haem-1923j17.p1k	F59A3.3	WBGene00019076	Mitochondrial/chloroplast ribosomal protein L2
haem-1749b23.q1k	F59C6.12	WBGene00044251
haem-2240k10.q1k	F59C6.5	WBGene00010326	NADH-ubiquinone oxidoreductase, subunit NDUFB10/PDSW
haem-1021a07.p1k	F59E12.11	WBGene00019126
haem-523c09.q1k	F59F4.1	WBGene00010336	Acyl-CoA oxidas
haem-143m18.p1k	krs-1	WBGene00002238	Lysyl-tRNA synthetase (class II)
haem-71a02.q1k	H03A11.2	WBGene00010357
haem-1163i06.q1k	H06H21.3	WBGene00019162	Translation initiation factor 1A (eIF-1A)
haem-1463n08.p1k	H06I04.6	WBGene00019170
haem-190c15.q1ka	H14A12.3	WBGene00019196	H14A12.3 encodes an ortholog of S. cerevisiae RAV2; like RAV2, H14A12.3 may be required for the reassociation of vacuolar proton-translocating ATPase (V-ATPase) after temporary glucose starvation.
haem-1526b18.q1k	H20J04.2	WBGene00019217	Chromatin remodeling complex WSTF-ISWI, large subunit
haem-1331g08.p1k	JC8.2	WBGene00010435	WD40 repeat-containing protein
haem-571l04.q1k	K01C8.6	WBGene00010458	Mitochondrial ribosomal protein L10
haem-1209d24.q1k	K02B12.7	WBGene00010500	ADP-ribosylation factor GTPase activator
haem-1337m02.q1k	K02D10.1	WBGene00019301	NIPSNAP1 protein
haem-1913o09.q1k	K02F2.5	WBGene00019324
haem-1145p24.p1k	K02G10.3	WBGene00019345
haem-244o18.p1k	K07B1.6	WBGene00019466
haem-1345k11.p1k	K07C5.4	WBGene00010627	Ribosome biogenesis protein - Nop56p/Sik1p
haem-1021a23.q1k	K07F5.14	WBGene00010638
haem-854f05.q1k	K07F5.7	WBGene00010635	Uncharacterized protein, contains major sperm protein (MSP) domain
haem-2119f12.q1k	K07G5.5	WBGene00010644	Mitochondrial Fe2+ transporter MMT1 and related transporters (cation diffusion facilitator superfamily)
WTSI_1015_36c10.q1kpIBR	K07H8.1	WBGene00019503	K07H8.1 encodes a putative tubulin chaperone cofactor orthologous to human TBCE (OMIM:604934, mutated in HRD), and paralogous to COEL-1 and human TBCEL (LRRC35; OMIM:610451); K07H8.1 is required for normally short lifespan and for embryonic viability.
haem-1877g11.p1k	K08F8.1	WBGene00010681	MAP kinase-activated protein kinase 2
haem-626d05.p1k	K09B11.9	WBGene00010713	uso-1 encodes the C. elegans ortholog of the Uso1/p115 vesicle tethering protein that in yeast has been shown to function in endoplasmic reticulum-to-Golgi transport; RNAi screens indicate that uso-1 activity is required for normal fat content and distal tip cell migration.
haem-1770l06.q1k	K09E9.4	WBGene00044143
haem-2177k03.q1k	K10B3.1	WBGene00019609
haem-585c16.q1k	K10C8.2	WBGene00010735	K10C8.2 encodes a homolog of the functionally active Fmrf Receptor (FR; CG2114) of D. melanogaster; it is thus possible that K10C8.2 is a receptor for one of the FMRF-like neurotransmitters in C. elegans (e.g., FLP-1 through FLP-12).
haem-1335b20.p1k	K10D6.4	WBGene00010744
haem-1162j17.p1k	K10H10.1	WBGene00010758	Permease of the major facilitator superfamily
haem-1447b16.q1k	K11H12.9	WBGene00019665	Jun-N-terminal kinase (JNK)
haem-352l09.p1k	K12H4.4	WBGene00019679	Signal peptidase complex subunit
haem-1147i20.p1k	K06A4.3	WBGene00010593	Actin regulatory proteins (gelsolin/villin family)
haem-1572i20.q1k	rpl-31	WBGene00004445	rpl-31 encodes a large ribosomal subunit L31 protein
haem-964a20.p1k	M01B12.5	WBGene00019698	M01B12.5 encodes, by alternative splicing, two isoforms of a putative RIO kinase required for viability, fertility, endocytosis, and fat storage; M01B12.5 is orthologous to human RIOK1; the sterile phenotype of M01B12.5(RNAi) is specifically enhanced by lin-35(n2239), indicating that M01B12.5 and LIN-35 may interact in vivo.
haem-581d21.p1k	M03F8.3	WBGene00019762	Cell cycle control protein (crooked neck)
haem-18g03.p1k	M05D6.6	WBGene00010879
haem-311c22.q1k	MAX-2	WBGene00003144	max-2 encodes, by alternative splicing, at least two isoforms of a putative p21-activated kinase that is required (redundantly with its paralog, PAK-1) for normal axonal guidance of motoneurons, P cell migration, and locomotion, with max-2(cy2);pak-1(ok448) double mutants phenotypically resembling unc-73 or ced-10;mig-2 mutants; max-2 is expressed ubiquitously in early embryos, then localizes to …
haem-497e20.p1k	MEL-11	WBGene00003196	mel-11 encodes the C. elegans ortholog of the vertebrate smooth muscle myosin-associated phosphatase regulatory subunit (PP-1M); during development, mel-11 activity negatively regulates embryonic morphogenesis, and genetic analysis suggests that mel-11 acts with let-502, and in parallel to fem-2, in one of two redundant pathways that ensures proper embryonic elongation; prior to elongation, MEL-1…
haem-571g01.p1k	NHR-69	WBGene00003659	nhr-69 encodes a conserved nuclear receptor that is a member of the NR2 subfamily of nuclear receptors that contains Drosophila and human HNF4 (OMIM:600281, mutations in human HNF4A are associated with Type I MODY (maturity-onset diabetes of the young)); by homology, NHR-69 is predicted to function as a transcription factor that may activate or repress transcription in response to a hormonal sign…
haem-1199g02.q1k	NMR-1	WBGene00003774	nmr-1 encodes an NMDA-type ionotropic glutamate receptor subunit that affects the duration of forward movement which is important during foraging behavior, and also affects osmotic avoidance; the slow kinetics typical of NMDA-dependent currents are likely important for its effect on forward movement.
haem-1482k13.p1k	R01H10.4	WBGene00010972
haem_ends5l03.p1kSP6	R02D3.7	WBGene00019824	C2H2-type Zn-finger
haem-868b04.q1k	R03A10.1	WBGene00010981
haem-1057e19.p1k	R05A10.1	WBGene00011018
haem-1266m04.q1k	R06A10.4	WBGene00019911	Ca2+/calmodulin-dependent protein kinase, EF-Hand protein superfamily
haem-2100d23.p1k	R07H5.8	WBGene00011128	Possible pfkB family carbohydrate kinase
haem-1523k12.q1k	R08E3.4	WBGene00019960	Zn-finger
haem-291g23.p1k	R11A8.5	WBGene00011239	Glutathione S-transferase-related protein
haem-188g01.p1ka	R12E2.12	WBGene00020037	Mitochondrial ribosomal protein MRP17
haem-1752a14.p1k	R148.5	WBGene00020104
haem-1594n16.q1k	R155.1	WBGene00020115	mboa-6 encodes, by alternative splicing, two isoforms of a putative transmembrane O-acyl transferase (MBOAT) that incorporates exogenous arachidonic acid into phosphatidylcholine (PC), phosphatidylserine (PS) and phosphatidylethanolamine (PE); MBOA-6 is required for normal larval development and body morphology, and for normally rapid growth; MBOA-6 is orthologous to Drosophila NESSY and human MB…
haem-625b13.p1k	R74.6	WBGene00011280	Meiotic cell division protein Pelota/DOM3
haem-465c04.q1k	RGS-2	WBGene00004345	rgs-2 encodes a regulator of G protein signaling; by homology, RGS-2 is predicted to function as a GTPase-activating protein for heterotrimeric G-protein alpha-subunits, and in vitro RGS-2 can stimulate the GTPase activity of purified GOA-1; in vivo, rgs-2 appears to function redundantly with rgs-1 to regulate egg-laying behavior when animals are refed following starvation; rgs-2 is expressed in …
haem-1971p05.q1k	SEL-7	WBGene00004764	sel-7 encodes a novel protein with two predicted PEST sequences that is conserved in the related nematode C. briggsae and several parasitic nematodes, but has no known homologs in other organisms; sel-7 was identified in screens for suppressors of dominant lin-12 mutations that result in vulvaless and egg-laying defective animals; although loss of SEL-7 function via mutation or RNAi results in no…
haem-1665d09.p1k	T01E8.8	WBGene00011335
haem-1788l23.q1k	T01G1.2	WBGene00011337
haem-489f15.p1k	T01G9.3	WBGene00011345	Leucine rich repeat
1015_Hcon_FOS_1m21.p1kpIBF	T02D1.8	WBGene00011374
haem-2253a02.q1k	T02G5.13	WBGene00020169
haem-1504b14.q1k	T03F6.4	WBGene00011400
haem-1549b13.p1k	T03F7.7	WBGene00011404	Phosphatidylinositol transfer protein SEC14 and related proteins
haem-1736b24.q1k	T04A8.7	WBGene00011409	T04A8.7 is orthologous to human GLUCOSIDASE, ACID BETA (GBA; OMIM:606463), which when mutated leads to Gaucher disease.
haem-863i04.p1k	T04H1.5	WBGene00011451	Predicted RNA binding protein, contains G-patch and Zn-finger domains
haem-2239c12.q1k	T07A9.12	WBGene00020299	Predicted membrane protein
haem-1158p18.q1k	T07C4.12	WBGene00044891
haem-1014n11.p1k	T07F12.4	WBGene00020324	Serine/threonine-protein kinase involved in autophagy
HaemApoBac_12c05.q1kT7	T07H6.4	WBGene00020331	C-type lect
haem-1377b11.q1k	T08G11.1	WBGene00011629	Vacuolar protein sorting-associated protein
haem-621i24.p1k	T09B4.9	WBGene00020383	Mitochondrial import inner membrane translocase, subunit TIM44
haem-1266l23.q1k	T10G3.1	WBGene00011692
haem-1146o12.q1k	T10G3.3	WBGene00011694
haem-900p22.p1k	T12E12.1	WBGene00020462	Predicted E3 ubiquitin ligase
haem-1646b20.p1k	T14B1.2	WBGene00000085	aex-2 is genetically required for two different steps of normal defecation in the hermaphrodite digestive tract; since its mutant phenotype resembles that induced by ablation of the interneuron AVL and the motor neuron DVB, aex-2 is likely to be required for the function or activation of these neurons rather than for any of their specific neurotransmitter systems.
haem-887h19.p1k	T14B4.9	WBGene00020503
haem-568d15.p1k	T16G1.9	WBGene00011802
haem-1309k11.p1k	T16H12.4	WBGene00011814	RNA polymerase II transcription initiation/nucleotide excision repair factor TFIIH, subunit SSL1
haem-7i15.q1k	T18D3.5	WBGene00011822
haem-2260p13.q1k	T19D2.3	WBGene00020568
haem-841g15.q1k	T22B11.5	WBGene00020679	The T22B11.5 gene encodes an ortholog of the human gene OGDH, which when mutated leads to alpha-ketoglutarate deficiency (OMIM:203740); the T22B11.5 protein is predicted to be mitochondrial with 68% accuracy.
haem-601i09.p1k	T22F3.3	WBGene00020696	T22F3.3 is orthologous to the human gene MUSCLE GLYCOGEN PHOSPHORYLASE (PYGM; OMIM:232600), which when mutated leads to McArdle disease.
haem-317o15.q1k	T23B12.11	WBGene00044553
haem-1556j06.p1k	T23B3.2	WBGene00020710	Stress responsive protein
haem-936l19.q1k	T23G11.11	WBGene00077728
haem-1095b15.p1k	T23G11.7	WBGene00011972	UV radiation resistance associated protein
haem-1786f06.q1k	T24B8.4	WBGene00011978
haembac15n16Ne07.p1k	T24H10.1	WBGene00012000	Transcription elongation factor TFIIS/Cofactor of enhancer-binding protein Sp1
haem-476i08.q1k	T27F6.6	WBGene00012105	Sphingomyelinase family protein
haem-146a15.p1k	T27F6.8	WBGene00012107	This gene encodes a protein containing an F-box, a motif predicted to mediate protein-protein interactions either with homologs of yeast Skp-1p or with other proteins.
haem-1120o01.p1k	T28C6.9	WBGene00044793
haem-2110f15.p1k	T28D6.7	WBGene00012127	START domain-containing proteins involved in steroidogenesis/phosphatidylcholine transfer
haem-1305c07.p1k	T28H10.1	WBGene00012142	Alpha-aminoadipic semialdehyde dehydrogenase-phosphopantetheinyl transferase
haem-1586g21.q1k	TLP-1	WBGene00006580	The tlp-1 gene encodes a C2H2-type zinc finger of the Sp-1-like protein family, which is required for normal asymmetry in the divisions of the T.p and T.ap cells; such asymmetry, in turn, is required for normal, rounded tail morphology in adult males.
haem-1879i21.p1k	TOL-1	WBGene00006593	tol-1 encodes a predicted transmembrane protein that is the sole C. elegans Toll-like receptor (TLR); TOL-1 is required for proper embryonic development and for pathogen avoidance behavior, and is expressed primarily in the nervous system.
haem-534h09.p1k	UBC-25	WBGene00006720	Predicted ubiquitin-conjugating enzyme
haem-1102l24.p1k	UNC-112	WBGene00006836	The unc-112 gene encodes a pleckstrin homology domain-containing protein, orthologous to human Mitogen inducible gene-2, that is required for assembly of muscle dense bodies and M lines during embryogenesis; UNC-112 is a dense body/M-line component and requires PAT-3/beta-integrin, UNC-52/perlecan, and PAT-4/integrin-linked kinase for proper localization; UNC-112 binds PAT-4 directly, forms a ter…
haem-522a12.p1k	UNC-97	WBGene00006826	The unc-97 gene encodes a LIM domain-containing protein of the PINCH family that is highly similar to human LIMS1 (OMIM:602567) and LIMS2; UNC-97 functions as an adaptor protein important for assembly of muscle adherens junctions and the mechanosensory functions of the touch neurons; UNC-97 interacts with PAT-4/integrin-linked kinase and with UNC-98; UNC-97 colocalizes with PAT-3/beta integrin at…
haem-586k10.p1k	VHA-4	WBGene00006913	vha-4 encodes an ortholog of subunit c'' of the membrane-bound (V0) domain of vacuolar proton-translocating ATPase (V-ATPase); VHA-4 is a predicted V-ATPase transmembrane rotor component; VHA-4 is paralogous to the c subunits VHA-1/-2/-3, and is predicted to help carry protons from the cytosol to a-subunits (VHA-5, VHA-6, VHA-7, or UNC-32) for transmembrane export; VHA-4 is required for ovulation…
haem-1774k08.q1k	W02F12.5	WBGene00020950	Dihydrolipoamide succinyltransferase (2-oxoglutarate dehydrogenase, E2 subunit)
haem-948d08.p1k	W02G9.2	WBGene00020952
haem-1228o10.q1k	W04C9.6	WBGene00021028	Permease of the major facilitator superfamily
haem-883h14.p1k	W07B8.3	WBGene00021071
haem-322m11.p1k	W07E11.1	WBGene00012326
haem-1094o14.q1k	W08F4.8	WBGene00021097	Cell division cycle 37 protein, CDC37
haem-2113h04.p1k	W09C5.1	WBGene00012351	Uncharacterized conserved protein related to ribosomal protein S8E
haem-1056l09.p1k	W09D6.5	WBGene00012358
haem-1348m09.p1k	W09H1.5	WBGene00012375	Zn2+-binding dehydrogenase (nuclear receptor binding factor-1)
haem-2116j09.p1k	XNP-1	WBGene00006961	xnp-1 encodes an ATP-dependent DNA helicase of the SNF2 family that is orthologous to human XNP/ATR-X, which is associated with a number of X-linked mental retardation syndromes; in C. elegans, xnp-1 activity is required at high temperatures for embryogenesis, somatic gonad development, fertility, and vulval morphogenesis; in addition, animals doubly mutant for xnp-1 and lin-35/Rb, hpl-2/HP1, or …
haem-1286l09.p1k	Y105E8B.5	WBGene00013690	Y105E8B.5 encodes an ortholog of human HYPOXANTHINE PHOSPHORIBOSYLTRANSFERASE 1 (HPRT1), which when mutated leads to Lesch-Nyhan syndrome (OMIM:308000).
haem-2134c17.q1k	Y110A2AL.12	WBGene00022447
haem-1519k24.q1k	Y110A7A.11	WBGene00022460	Predicted membrane protein
haem-1035h03.q1k	Y32F6B.1	WBGene00012531	Organic anion transport
WTSI1015_9-4c10.p1k	Y37D8A.16	WBGene00012554
haem-41m22.p1k	Y37E11AL.2	WBGene00021358
haem-1754h06.p1k	Y37H9A.3	WBGene00012578	Uncharacterized conserved protein, contains DM14 and C2 domains
haem-1029c16.q1k	Y38C1AA.1	WBGene00021394	Predicted phosphate acyltransferases
haem-943m16.q1k	Y38F2AR.3	WBGene00021421
haem-1557p01.q1k	Y39A1A.14	WBGene00012652	Protein required for 18S rRNA maturation and 40S ribosome biogenesis
haem-1013e22.p1k	Y39A3CR.3	WBGene00021444
haem-1015p07.q1k	Y39D8B.3	WBGene00021451
haem-1786m20.p1k	Y39F10A.1	WBGene00021452
haem-1455f05.q1k	Y41D4A.4	WBGene00021506	vha-4 encodes an ortholog of subunit c'' of the membrane-bound (V0) domain of vacuolar proton-translocating ATPase (V-ATPase); VHA-4 is a predicted V-ATPase transmembrane rotor component; VHA-4 is paralogous to the c subunits VHA-1/-2/-3, and is predicted
haem-1663d17.p1k	Y41E3.7	WBGene00012765	Protein involved in maintenance of Golgi structure and ER-Golgi transpo
haem-2108m02.q1k	Y42A5A.5	WBGene00012780
haem-1420a15.p1k	Y43F4B.5	WBGene00012803	Phosphoglucomutase/phosphomannomutase
haem-1958b03.p1k	Y44A6D.2	WBGene00012853
haem-1362f17.p1k	Y45G12B.3	WBGene00021564	Predicted FAD-dependent oxidoreductase
haem-2217f04.q1k	Y46B2A.2	WBGene00021577	DNA helicase PIF1/RRM3
haem-382k18.q1k	Y47D3A.14	WBGene00012927	Y47D3A.14 encodes a cytosine deaminase orthologous to Saccharomyces cerevisiae Tad3p, a deaminase that lies, evolutionarily, between cytidine and adenosine deaminases and deaminates adenosine residues in the anticodon of specific yeast tRNAs.
haem-1641i18.q1k	Y48B6A.12	WBGene00012983	NADP+-dependent malic enzyme
haem-1831e04.q1k	Y48C3A.10	WBGene00012992	Mitochondrial/chloroplast ribosomal protein L20
haem-460m06.q1k	Y48C3A.18	WBGene00012997
haem-932g02.p1k	Y48G1C.4	WBGene00021677	Phosphatidylglycerolphosphate synthase
haem-1642a21.p1k	Y51H4A.7	WBGene00013103	Urocanate hydratase
haem-1390m12.p1k	Y53C10A.5	WBGene00013136	Ubiquitin-conjugating enzyme
haem-234d10.q1k	Y53G8B.2	WBGene00021818	Acyl-CoA:diacylglycerol acyltransferase (DGAT)
haem-1433d14.p1k	Y54E10BR.2	WBGene00021841	GTP-binding ADP-ribosylation factor-like protein yARL3
haem-1316b14.q1k	Y54E10BR.3	WBGene00021842	Predicted E3 ubiquitin ligase
haem-598o18.p1k	Y55F3AM.3	WBGene00021921	Transcriptional coactivator CAPER (RRM superfamily)
haem-1025g15.p1k	Y69A2AR.28	WBGene00022099
haem-952b01.q1k	Y71F9B.6	WBGene00022128
haem-1631l18.p1k	Y71H10A.1	WBGene00022199	Y71H10A.1 encodes two isoforms of a putative 6-phosphofructokinase, paralogous to C50F4.2; Y71H10A.1 is expressed in proximal germline and in several larval and adult tissues (including neurons, hypodermis, and pharyngeal muscle); Y71H10A.1 is required for embryonic viability in mass RNAi assays.
haem-1414f23.q1k	Y73B3B.1	WBGene00022223	Ca2+-binding actin-bundling protein (fimbrin/plastin), EF-Hand protein superfamily
haem-2127f06.q1k	Y75B8A.24	WBGene00013557
haem-460m07.p1k	Y76A2B.5	WBGene00013577
haem-1022p05.p1k	Y77E11A.12	WBGene00022313	Collagens (type IV and type XIII), and related protein
haem-865k20.q1k	Y82E9BR.16	WBGene00022348	Synaptic vesicle transporter SVOP and related transporters (major facilitator superfamily)
haem-2230c17.q1k	Y97E10AL.3	WBGene00022394	Acetyltransferase, (GNAT) family
haem-461l08.p1k	ZC262.8	WBGene00022583	Mitochondrial/chloroplast ribosomal protein S18
haem-1082g07.p1k	ZC581.9	WBGene00022635	ZC581.9 encodes a serine/threonine protein kinase related to the vertebrate SCY1-like family of protein kinases; loss of ZC581.9 activity in an RNAi-hypersensitive strain results in axon guidance defects indicating that ZC581.9 likely plays a role in regulation of axon navigation.
haem-1829c10.q1k	ZC84.1	WBGene00013846
haem-70j21.p1k	ZK1055.7	WBGene00022848
haem-559c10.q1k	pas-5	WBGene00003926	20S proteasome, regulatory subunit alpha type PSMA5/PUP2
haem-767g01.p1k	cul-3	WBGene00000838	Cullins
haem-1140e08.p1k	lgc-5	WBGene00017543
haem-1558d17.p1k	F21D5.7	WBGene00009012	Signal recognition particle, subunit Srp54
haem-1519a07.p1k	tag-308	WBGene00015061	Copine
haem-1293f11.p1k	Y82E9BR.18	WBGene00022350	Predicted RNA-binding protein
bHA4E20Fa01.q1k	rps-27	WBGene00004496	40s ribosomal protein S27
haem-1299c23.q1k	F15A8.6	WBGene00017478	Carboxylesterase and related proteins
haem-1509k21.p1k	smo-1	WBGene00004888	Ubiquitin-like proteins
haem-1892j18.q1k	rps-11	WBGene00004480	40S ribosomal protein S11
haem-1508l22.q1k	col-97	WBGene00000672	Collagens (type IV and type XIII), and related proteins
haem-288e12.q1k	ubh-1	WBGene00006721	Ubiquitin C-terminal hydrolase UCHL1
haem-287k20.q1k	rpl-5	WBGene00004416	60S ribosomal protein L5
haem-1881g23.q1k	Y37E3.8a	WBGene00021350	60s ribosomal protein L15/L27
haem-936m20.q1k	Y41E3.10	WBGene00012768	Elongation factor 1 beta/delta chain
haem-1841b20.p1k	elc-1	WBGene00001236	RNA polymerase II transcription elongation factor Elongin/SIII, subunit elongin C
haem-2232i11.q1k	rps-22	WBGene00004491	40S ribosomal protein S15/S22
haem-1652p06.p1k	sod-2	WBGene00004931	Manganese superoxide dismutase
haem-2231i10.p1k	rps-14	WBGene00004483	40S ribosomal protein S14
haem-994k11.q1k	rpl-24.1	WBGene00004436	60s ribosomal protein L24
haem-461m15.p1k	rpl-32	WBGene00004446	60S ribosomal protein L32
haem-1877i21.q1k	tpi-1	WBGene00006601	Triosephosphate isomerase
haem-1818n06.q1k	pas-4	WBGene00003925	20S proteasome, regulatory subunit alpha type PSMA7/PRE6
haem-1479c09.q1k	F57A.8.2b	WBGene00010178	Predicted membrane protein
haem-1557o05.q1k	B0280.7	WBGene00015103

## Sheet: xL3
EST/GSS homologue	C. elegans orthologue (sequence code)	Wormbase reference number	C. elegans orthologue gene description
haem-2104a24.p1k	ZK1098.1	WBGene00014218	ZK1098.1 encodes a protein, with multiple WW/rsp5/WWP domains and FF domains, required for embryonic viability and for normally high rates of postembryonic growth.
haem-1746e08.q1k	apc-11	WBGene00000145	apc-11 encodes an E3 ubiquitin ligase that is orthologous to subunit 11 of the anaphase promoting complex (APC); apc-11 is required for embryonic development past the one-cell stage; APC-11 functions together with the LET-70/UBC-2 E2-conjugating enzyme: purified APC-11 and LET-70 exhibit ubiquitination activity in vitro.
haem-460j10.p1k	aph-2	WBGene00000148	aph-2 encodes an ortholog of nicastrin, which associates with presenilin and membrane-bound Notchl in aph-2 mutants, the specification of pi-cells is compromised.
haem-140j11.p1k	aqp-2	WBGene00000170	aqp-2 encodes, by alternative splicing, two isoforms of an biochemically atypical aquaglyceroporin; when expressed in Xenopus oocytes, AQP-2 increases water permeability 5- to 11-fold, and urea permeability 4.5-fold, but has no effect on glycerol permeability; AQP-2::GFP fusion proteins are expressed predominantly in the excretory cell and more weakly in muscle, motor neurons, and hypodermis; AQP…
haem-254o04.p1k	arl-1	WBGene00000187	arl-1 encodes a member of the GTP-binding ADP-ribosylation factor family.
haem-1440m12.p1k	Y111B2A.10	WBGene00013734	Zn-finger
haem-1448i13.p1k	Y116A8C.28	WBGene00013805
haem-1000a15.p1k	Y116A8C.30	WBGene00013807
haem-249g18.q1k	1D304	WBGene00022129
haem-583h15.p1k	Y55F3AR.3	WBGene00021934	cct-8 encodes a putative theta subunit of the eukaryotic cytosolic ('T complex') chaperonin, orthologous to human CCT8, ENSG00000020219, and CCT8L2/KCNMB3L; in mass RNAi assays, CCT-8 is required for transgene repression, distal tip cell migration, embryonic and larval viability, fertility, normal body coloration, locomotion, and vulval development, and normally rapid growth.
haem-173k04.q1k	Y55F3BL.2	WBGene00021936	Putative zinc transporter
haem-292b03.p1k	Y56A3A.19	WBGene00013237	Acyl carrier protein/NADH-ubiquinone oxidoreductase, NDUFAB1/SDAP subunit
haem-1804c22.p1k	Y56A3A.28	WBGene00013240
haem-1843c17.q1k	Y57G11C.22	WBGene00013317	Protein kinase C, alpha binding protein
haem-1263b18.q1k	Y57G11C.43	WBGene00013332
haem-1646c17.p1k	Y59A8B.25	WBGene00044794	Y59A8B.25 gene
haem-1456o23.q1k	Y66H1A.5	WBGene00022047
haem-898c19.q1k	Y67A10A.7	WBGene00013456
haem-1350a20.q1k	Y67D2.1	WBGene00022051	GDP dissociation inhibitor
haem-756e22.q1k	Y69A2AR.21	WBGene00022092
haem-1928a01.p1k	B0001.4	WBGene00007089	Armadillo/beta-Catenin/plakoglobin
haem-526f05.q1k	B0261.4	WBGene00015092
haem-804f24.q1k	B0303.15	WBGene00015133	Mitochondrial/chloroplast ribosomal protein L11
haem-1266n23.q1k	B0303.2	WBGene00015124	Phenylethanolamine N-methyltransferase/indolethylamine N-methyltransferase/nicotinamide N-methyltransferase
haem-1034m03.p1k	B0361.9	WBGene00015163
haem-920j11.p1k	B0495.2	WBGene00015203	Protein kinase
haem-951m03.q1k	C01F1.2	WBGene00015297	sco-1 is orthologous to the human gene SCO (CYTOCHROME OXIDASE DEFICIENT, YEAST) HOMOLOG 1 (SCO1; OMIM:603644), which when mutated leads to early-onset hepatic failure; the SCO-1 protein is predicted to be mitochondrial with 68% accuracy.
haem-2236g21.p1k	C01G10.8	WBGene00007235
haem-1415i24.p1k	C01G12.8	WBGene00007248	Na+/K+ ATPase
haem-1457f06.p1k	C07E3.9	WBGene00007419	Phospholipase A2
haem-1390i04.q1k	C10G6.1	WBGene00015680	Predicted 3'-5' exonuclease
haem-554p11.p1k	C14B9.8	WBGene00015754	C14B9.8 is orthologous to the human gene PHOSPHORYLASE KINASE, LIVER, ALPHA-2 SUBUNIT (PHKA2; OMIM:306000), which when mutated leads to liver glycogenosis.
haem-323c02.q1k	C16A3.3	WBGene00002850	rRNA processing protein Rrp5
haem-520a15.p1k	C16D9.6	WBGene00015861	Galactosyltransferases
haem-1647f21.p1k	C16E9.2	WBGene00015866
haem-1159c17.p1k	C17E4.10	WBGene00007647
haem-464g07.p1k	C18H7.4	WBGene00015994
haem-137m17.q1k	C25A1.4	WBGene00007706	RNA-binding protein hnRNP-M
haem-1401h11.q1k	C26E6.12	WBGene00016145	Predicted GTP-binding protein (ODN superfamily)
haem-1578l13.q1k	C26E6.3	WBGene00016139	Protein involved in cell differentiation/sexual development
haem-759k16.p1k	C30F12.1	WBGene00016260
haem-918p20.p1k	C31H5.5	WBGene00007856
haem-1939h20.p1k	C32E8.11	WBGene00016326
haem-2238p22.p1k	C33H5.19	WBGene00044325
haem-1920h21.q1k	C34C12.8	WBGene00007927	Molecular chaperone of the GrpE family
haem-2186i08.p1k	C34D4.14	WBGene00016405	Predicted hormone receptor interactor
haem-994c20.p1k	C42C1.10	WBGene00016588	Mitochondrial solute carrier protein
haem-1583n05.q1k	C43H8.1	WBGene00016621
haem-1520e20.p1k	C43H8.2	WBGene00016622	Mod5 protein sorting/negative effector of RNA Pol III synthesis
haem-129f18.p1k	C44B9.1	WBGene00008078
haem-1607m01.q1k	C45E5.1	WBGene00016664	p-Nitrophenyl phosphatase
haem-2158h01.q1k	C46C2.2	WBGene00008110	Synaptic vesicle transporter
haem-1530o19.p1k	C50D2.7	WBGene00016810	Predicted sugar kinase
haem-1565a19.q1k	C54D1.7	WBGene00016914
haem-1572l07.p1k	C54G7.1	WBGene00016933
haem-1446f10.p1k	C54G7.1	WBGene00016933
haem-1825l02.q1k	D1005.6	WBGene00017000
haem-2242p05.p1k	D2024.4	WBGene00017052
haem-741b08.p1k	E01A2.6	WBGene00017088
haem-1442e08.q1k	E02H9.5	WBGene00017103	E02H9.5 encodes a homolog of the human beta-glucosidase-like proteins KL (klotho; OMIM:604824), KLB (beta-klotho; OMIM:611135), GBA3 (cytosolic beta-glucosidase; OMIM:606619), LCT (lactase-phlorizin hydrolase; OMIM:603202, variant in adult lactose tolerance), and LCTL (lactase-like protein); E02H9.5 has 76% identity (364/478 residues) to its paralog C50F7.10; perhaps due to genetic redundancy, E0…
haem-1304b06.q1k	EGO-1	WBGene00001214	The ego-1 gene encodes a homolog of RNA-directed RNA polymerase that is essential for germ-line development.
haem-989i21.q1k	ELT-3	WBGene00001251	The elt-3 gene encodes a GATA transcription factor expressed in the embryonic hypodermis; specifically, it is expressed in expressed in all of the major hypodermal cells except the lateral seam cells.
haem-1748i10.q1k	F01F1.9	WBGene00017163	Aminopeptidase I zinc metalloprotease
haem-1274i23.p1k	F02E9.5	WBGene00008530
haem-606i20.p1k	F07C6.4	WBGene00008555	Radixin
haem-898b20.p1k	F08A8.1	WBGene00008564	F08A8.1 is orthologous to the human gene ACYL-CoA OXIDASE 1, PALMITOYL (ACOX1; OMIM:264470), which when mutated leads to pseudoneonatal adrenoleukodystrophy.
haem-983i19.p1k	F09E5.8	WBGene00017286	Proline synthetase
haem-1898e16.q1k	F09F7.3	WBGene00017300	RNA polymerase
haem-937h05.q1k	F11E6.3	WBGene00008707
haem-155l02.q1k	F11F1.6	WBGene00008718
haem-10h08.p1k	F11G11.5	WBGene00017385
haem-1580i11.q1k	F12F6.7	WBGene00008722	DNA polymerase delta
haem-877i06.p1k	F13D11.4	WBGene00017429	Flavonol reductase/cinnamoyl-CoA reductase
haem-888j17.q1k	F13G3.7	WBGene00008767	Predicted mitochondrial carrier protein
haem-1830d04.q1k	F16B3.3	WBGene00044774
haem-1084g21.p1k	F18H3.1	WBGene00008939
haem-1904b16.q1k	F19B6.1	WBGene00008948	Armadillo/beta-Catenin/plakoglobin
haem-1357j02.q1k	F19H8.2	WBGene00008963
haem-491a01.q1k	F21D5.7	WBGene00009012	Signal recognition particle
haem-463m08.p1k	F23C8.6	WBGene00017735	Vacuolar assembly/sorting protein DID2
haem-1593a13.p1k	F23F1.5	WBGene00017746	m3G-cap-specific nuclear import receptor
haem-530k08.q1k	F25C8.4	WBGene00009106	Acyl-CoA synthetase
haem-174g12.q1k	F26G1.6	WBGene00017842	F26G1.6 encodes a neprilysin; neprilysins are thermolysin-like zinc metallopeptidases, found on the outer surface of animal cells, that negatively regulate small signalling peptides (e.g., enkephalin, tachykinin, insulin, and natriuretic peptides) by cleaving them; while F26G1.6 has no clear orthologs in other organisms, it falls into a group of proteins that includes the classical neprilysins fo…
haem-1234o19.p1k	F27D4.4	WBGene00009189
haem-629h12.p1k	F29C12.4	WBGene00009246	F29C12.4 encodes the C. elegans ortholog of mitochondrial translation elongation factor G1 (EFG1), a GTP-binding protein essential for the elongation phase of protein synthesis; loss of F29C12.4 activity via RNAi in wild-type and various mutant backgrounds results primarily in embryonic lethality with additional defects seen in reproduction, growth rate, larval development, body morphology, and e…
haem-163h08.q1k	F29G9.2	WBGene00017931
haem-151p05.q1k	F30B5.4	WBGene00017934
haem-1824i13.q1k	F31A9.6	WBGene00017943	transposon
haem-261o05.p1k	F32D8.12	WBGene00009334	Proteins containing the FAD binding domain
haem-909i01.p1k	F35B3.7	WBGene00018033
haem-1231e15.q1k	F35D11.5	WBGene00018046	Predicted membrane protein
haem-1469m20.q1k	F36H12.3	WBGene00018119	Uncharacterized protein, contains major sperm protein (MSP) domain
haem-875n05.p1k	F37A4.9	WBGene00018137	The F37A4.9 gene encodes a protein with a meprin-associated Traf homology (MATH) domain that may be involved in apoptosis.
haem-1854b23.p1k	F37B12.1	WBGene00009504
haem-1952k08.q1k	F37B12.3	WBGene00009505	Ca2+-dependent phospholipid-binding protein
haem-1938a24.p1k	F37C12.2	WBGene00018150	p53-mediated apoptosis protein EI24/PIG8
WTSI_1015_41n15.q1kpIBR	F39H11.1	WBGene00009565	Uncharacterized conserved protein BCN
haem-1144h17.q1k	F40F9.6	WBGene00009583	Glucosidase
haem-1458a22.q1k	F42A10.3	WBGene00018340	Phenylethanolamine N-methyltransferase/indolethylamine N-methyltransferase/nicotinamide N-methyltransferase
haem-1382b23.q1k	F42A8.1	WBGene00009626
haem-1300o21.q1k	F42H10.7	WBGene00018371	Nuclear protein ES2
haem-1937l03.q1k	F43G9.2	WBGene00009665
haem-470i13.q1k	F45D3.2	WBGene00009722
haem-976n15.p1k	F45E10.2	WBGene00009729	Synaptic vesicle transporter
haem-1125h17.q1k	F45E12.5	WBGene00018475	Mitochondrial ribosomal protein L14
haem-153e01.q1k	F48E3.3	WBGene00018604	UDP-glucose:glycoprotein glucosyltransferase
haem-751a17.q1k	F48E8.6	WBGene00018612	Exosomal 3'-5' exoribonuclease
haem-485m15.q1k	F53A2.1	WBGene00009949
haem-608a24.q1k	F53F4.12	WBGene00009994
haem-1904c03.q1k	F53G12.11	WBGene00018775	Tam3-transposase
haem-949e21.p1k	F55C5.7	WBGene00010096	Ribosomal protein S6 kinase
WTSI_1015_23l04.q1kpIBR	F55F8.2	WBGene00018890	F55F8.2 encodes a DEAD-box helicase; loss of F55F8.2 activity via RNAi indicates that F55F8.2 activity is required for positive regulation of growth rate, larval development, vulval morphogenesis, cuticle development, reproduction, and the overall health of the animal.
haem-977n08.p1k	F56A8.1	WBGene00010138
haem-194f09.p1ka	F58A4.9	WBGene00010230	DNA-directed RNA polymeras
haem-1831m23.p1k	F58G11.4	WBGene00010282	Predicted transporter/transmembrane protein
haem-1053a14.q1k	F58G6.8	WBGene00010278
haem-1018j21.p1k	F59A3.3	WBGene00019076	Mitochondrial/chloroplast ribosomal protein L24
haem-1071n07.p1k	F59F4.1	WBGene00010336	Acyl-CoA oxidase
haem-1818h19.q1k	H14A12.3	WBGene00019196	H14A12.3 encodes an ortholog of S. cerevisiae RAV2; like RAV2, H14A12.3 may be required for the reassociation of vacuolar proton-translocating ATPase (V-ATPase) after temporary glucose starvation.
haem-1100k15.q1k	H22K11.4	WBGene00019227	H22K11.4 is orthologous to the human gene SARCOGLYCAN, ALPHA (50KD DYSTROPHIN-ASSOCIATED GLYCOPROTEIN) (SGCA; OMIM:600119), which when mutated leads to disease.
haem-570h01.q1k	H41C03.1	WBGene00019268	Ca2+-dependent phospholipid-binding protein
haem-1065k21.q1k	HOT-1	WBGene00001986	hot-1 encodes a predicted paralog of ODR-2 and contains a Ly-6 domain; may be expressed in neurons.
haem-2163b07.p1k	Y37D8A.17	WBGene00012555	Uncharacterized integral membrane protein
haem-1034n14.q1k	K02B2.3	WBGene00019296
haem-1864f20.q1k	K02F6.1	WBGene00019335
haem-147f01.q1k	K04B12.3	WBGene00010551
haem-1211f21.q1k	K04C2.7	WBGene00044311
haem-1854a17.q1k	K07A12.4	WBGene00010622
haem-1130m08.q1k	K08E7.8	WBGene00010675	Leucine-rich repeat (LRR) protein
haem-1577j20.p1k	K09G1.1	WBGene00010727	Members of chemokine-like factor super family and related proteins
haem-1074b06.p1k	K11D12.5	WBGene00019645	Multitransmembrane protein
haem-894h09.q1k	K11D12.9	WBGene00019649
haem-762o15.q1k	K11H3.7	WBGene00010784
haem-1902a10.q1k	K12D9.1	WBGene00019675	SAM-dependent methyltransferases
haem-1831d22.q1k	KAP-1	WBGene00002182	Kinesin associated protein KAP
haem-148k15.q1k	KLP-12	WBGene00002223	Kinesin-like protein
haem-1266n02.q1k	M02D8.4	WBGene00019730	Asparagine synthase
haem-2134l02.q1k	M05B5.2	WBGene00010870
haem-1498l15.q1k	M60.2	WBGene00019779	Placental protein 11
haem-624n15.q1k	MIG-23	WBGene00003254	mig-23 encodes a nucleoside diphosphatase (NDPase); during larval development, MIG-23 activity is required, in body wall muscle cells, for proper dorsalward migration of the gonadal distal tip cells (DTCs) and gonad morphogenesis via regulation of MIG-17 N-glycosylation; animals lacking MIG-23 exhibit weaker UDP-, ADP-, and GDP-hydrolysing activity and when expressed in yeast lacking apyrase gene…
haem-1863j22.q1k	Med13	WBGene00013574
haem_ends12g09.q1kT7	K02F6.1	WBGene00019335
haem-1922e13.p1k	NHR-85	WBGene00003675	nhr-85 encodes a nuclear receptor of the NR1 subfamily that is orthologous to the insect E75 nuclear receptors that regulate molting and metamorphosis, and human NR1D1, which is involved in mammalian circadian rhythms; by homology, NHR-85 likely functions as a transcription factor that,based upon RNAi experiments, is required for development of the egg-laying system and formation of SDS-resistant…
haem-1549k04.p1k	PRO-2	WBGene00007413	pro-2 encodes the C. elegans ortholog of Saccharomyces cerevisiae Noc2p, which is required for intranuclear ribosome maturation and transport; in C. elegans, pro-2 activity is essential for larval growth, somatic gonad development, regulation of germline development and proliferation, and hence, fertility; by virtue of its similarity to Noc2p, PRO-2 is predicted to be a component of two heterodim…
haem-1422m14.p1k	R01B10.4	WBGene00019806	Predicted membrane protein
haem-1204g03.q1k	R02D3.7	WBGene00019824	C2H2-type Zn-finger
haem-200e20.q1ka	R05D11.4	WBGene00011032	ATP-dependent RNA helicase
haem-837c20.p1k	R05D11.5	WBGene00011033	Predicted membrane protein
haem-1155l23.q1k	R06C7.5	WBGene00011064	The R06C7.5 gene encodes an ortholog of the human gene ADSL, which when mutated leads to adenylosuccinate lyase deficiency (OMIM:103050).
haem-1463d20.q1k	R07B7.10	WBGene00011094	Mitochondrial carnitine-acylcarnitine carrier protein
haem-1778o11.p1k	R07E5.3	WBGene00011111	snfc-5 encodes a homolog of SNF5/Ini1, a component of the SWI/SNF complex that is conserved from yeast to mammals and that is involved in chromatin remodeling; snfc-5 may be involved in asymmetric cell division of the T cells.
haem-1920j02.q1k	R07G3.5	WBGene00019941	Predicted phosphoglycerate mutase
haem-1064e05.p1k	R08D7.5	WBGene00011145	Ca2+-binding protein
haem-1547f23.q1k	R144.12	WBGene00043060
haem-920m08.p1k	R155.1	WBGene00020115	mboa-6 encodes, by alternative splicing, two isoforms of a putative transmembrane O-acyl transferase (MBOAT) that incorporates exogenous arachidonic acid into phosphatidylcholine (PC), phosphatidylserine (PS) and phosphatidylethanolamine (PE); MBOA-6 is required for normal larval development and body morphology, and for normally rapid growth; MBOA-6 is orthologous to Drosophila NESSY and human MB…
haem-1456e14.p1k	RME-8	WBGene00004378	The rme-8 gene encodes a J-domain protein that is required for both receptor-mediated and fluid-phase endocytosis in coelomocytes and other cell types, and that is also required for development and viability.
haem-1357e12.p1k	SKR-1	WBGene00004807	The skr-1 gene encodes a homolog of Skp1 in S. cerevisiae that is required for the restraint of cell proliferation, progression through the pachytene stage of meiosis, and the formation of bivalent chromosomes at diakinesis.
haem-1042f06.q1k	T02G5.13	WBGene00020169
haem-1737g05.q1k	T05H4.4	WBGene00020267	The T05H4.4 gene encodes a homolog of the human gene B5R, which when mutated leads to methemoglobinemia (OMIM:250800).
haem-1362p06.q1k	T06D8.5	WBGene00011526	Cytochrome oxidase assembly factor COX15
haem-1886m10.q1k	T07A9.12	WBGene00020299	Predicted membrane protein
haem-1819k14.q1k	T07A9.8	WBGene00020296	Predicted RNA methylase involved in rRNA processing
haem-2163m17.q1k	T10E9.3	WBGene00020413
haem-1817h09.q1k	T12D8.9	WBGene00011736
haem-2157m24.q1k	T12E12.1	WBGene00020462	Predicted E3 ubiquitin ligase
haem-465g09.q1k	T16A9.4	WBGene00011794	T16A9.4 encodes a neprilysin; neprilysins are thermolysin-like zinc metallopeptidases, found on the outer surface of animal cells, that negatively regulate small signalling peptides (e.g., enkephalin, tachykinin, insulin, and natriuretic peptides) by cleaving them; while T16A9.4 has no clear orthologs in other organisms, it falls into a group of proteins that includes the classical neprilysins fo…
haem-1056f18.q1k	T20D3.8	WBGene00011860	N-acetylglucosaminyltransferase
haem-584n20.p1k	T23D8.3	WBGene00011944	T23D8.3 encodes an ortholog of yeast and human LTV1 that inhibits DHC-1 in vivo; in mass RNAi assays, T23D8.3 is required for embryonic and larval development, normally large brood sizes, and normally fast growth.
haem-1374h11.q1k	T24H10.4	WBGene00012002
haem-1655i12.q1k	T25D3.2	WBGene00020796
haem-267m22.q1k	T27F7.1	WBGene00020866	Vacuolar sorting protein VPS24
haem-2135b09.p1k	VAB-19	WBGene00006882	vab-19 encodes an ankyrin repeat-containing protein that is a member of a conserved family of proteins that includes human Kank, a predicted tumor suppressor; during embryonic morphogenesis, vab-19 activity is essential for epidermal elongation and proper attachment of muscle to the epidermis, specifically the localization of attachment structures to muscle-adjacent regions of epidermal cells and…
haem-1111a07.p1k	W02C12.2	WBGene00020929
haem-1388d21.p1k	W02D3.1	WBGene00020931	Cytochrome b5
haem-50p22.q1k	W02G9.2	WBGene00020952
haem-1556o02.p1k	W08F4.3	WBGene00021093
haem-1539p07.p1k	XNP-1	WBGene00006961	xnp-1 encodes an ATP-dependent DNA helicase of the SNF2 family that is orthologous to human XNP/ATR-X, which is associated with a number of X-linked mental retardation syndromes; in C. elegans, xnp-1 activity is required at high temperatures for embryogenesis, somatic gonad development, fertility, and vulval morphogenesis; in addition, animals doubly mutant for xnp-1 and lin-35/Rb, hpl-2/HP1, or …
haem-1343m12.p1k	Y105E8A.10	WBGene00013670	Predicted bile acid beta-glucosidase
haem-1325i15.q1k	Y105E8A.2	WBGene00013667
haem-1517b19.p1k	Y105E8A.23	WBGene00013680
haem-1602j13.q1k	Y108G3AL.2	WBGene00022434	Putative RNA binding protein
haem-984h23.p1k	Y113G7B.24	WBGene00013768
haem-1975i24.q1k	Y18H1A.3	WBGene00021209
haem-1106f16.p1k	Y20F4.8	WBGene00044435
WTSI_1015_32m09.p1kpIBF	Y24D9A.8	WBGene00021286	Y24D9A.8 is orthologous to the human gene TRANSALDOLASE 1 (TALDO1; OMIM:602063), which when mutated leads to disease.
haem-2208e07.p1k	Y25C1A.13	WBGene00021296	Enoyl-CoA isomerase
haem-1663g03.q1k	Y32F6A.4	WBGene00012529	Amino acid transporters
haem-1420o16.q1k	Y37A1B.11	WBGene00001190	egl-23 encodes one of 44 C. elegans TWK (two-P domain K+) potassium channel subunits that contain two pore-forming domains and four transmembrane domains; egl-23 was originally defined by gain-of-function mutations that result in defects in locomotion, egg-laying, and enteric muscle activation; loss of egl-23 function via reversion or RNA-mediated interference (RNAi) does not result in any abnorm…
haem-814h17.p1k	Y37A1B.17	WBGene00044989
haem-1779o11.q1kw	Y37D8A.16	WBGene00012554
haem-220k21.p1ka	Y38C1AB.4	WBGene00021406
haem-630o13.p1k	Y38H6A.2	WBGene00012613
haem-1114j18.p1k	Y39A1A.22	WBGene00012659	Predicted small molecule transporter
haem-930b22.p1k	Y39A3A.1	WBGene00021432	transposon
haem-1977d02.q1k	Y39B6A.36	WBGene00012694	Transcription initiation factor
haem-1596h02.p1k	Y41D4A.8	WBGene00021510	Y41D4A.8 encodes a homolog of the functionally active Fmrf Receptor (FR; CG2114) of D. melanogaster; it is thus possible that Y41D4A.8 is a receptor for one of the FMRF-like neurotransmitters in C. elegans (e.g., FLP-1 through FLP-12).
haem-583m23.q1k	Y41E3.7	WBGene00012765	Protein involved in maintenance of Golgi structure and ER-Golgi transport
haem-1407j12.q1k	Y42H9AR.1	WBGene00021536	Golgi reassembly stacking protein GRASP65, contains PDZ domain
haem-468f12.q1k	Y44A6D.2	WBGene00012853
haem-1493b12.p1k	Y47G6A.9	WBGene00021638
haem-5d20.p1k	Y48B6A.12	WBGene00012983	NADP+-dependent malic enzyme
haem-1927a15.q1k	Y48E1B.14	WBGene00013011	Intermediate filament-like protein
haem-1362a21.q1k	Y48E1B.2	WBGene00013001	Predicted GTPases
haem-1428n11.q1k	Y50D4A.2	WBGene00021736	Tryptophan-rich basic nuclear protein
haem-1814l17.p1k	Y54E10A.16	WBGene00021834
bHA11L19Eh12.q2kf005	Y54E10BL.5	WBGene00021839	Y54E10BL.5 encodes the C. elegans ortholog of the NDUFS5/15 kDa subunit of the mitochondrial NADH dehydrogenase (ubiquinone) complex (complex I).
haem-1904e18.q1k	Y54G2A.23	WBGene00021888	Y54G2A.23 is orthologous to the human gene ARGININE-RICH PROTEIN (ARMET; OMIM:601916), which has been found mutated in solid tumors of many different types, including pancreatic tumors.
haem-78i03.q1k	Y54G2A.29	WBGene00021893
haem-1218d21.p1k	Y55F3AR.3	WBGene00021934	cct-8 encodes a putative theta subunit of the eukaryotic cytosolic ('T complex') chaperonin, orthologous to human CCT8, ENSG00000020219, and CCT8L2/KCNMB3L; in mass RNAi assays, CCT-8 is required for transgene repression, distal tip cell migration, embryonic and larval viability, fertility, normal body coloration, locomotion, and vulval development, and normally rapid growth.
WTSI_1015_27p01.p1kpIBF	Y55F3BL.1	WBGene00021935
haem-2112g13.p1k	Y57E12AR.1	WBGene00044612
haem-1824c02.p1k	Y59C2A.1	WBGene00021984	Zinc carboxypeptidase
haem-1364b18.p1k	Y61A9LA.8	WBGene00022019	Nuclear polyadenylated RNA binding protein
haem-1917e14.p1k	Y67H2A.4	WBGene00013462	Ca2+ binding protein
haem-1272a20.p1k	Y69A2AR.7	WBGene00022078
haem-927f06.q1k	Y70G10A.3	WBGene00013499	Organic anion transporter
haem-2134c08.p1k	Y71G12B.10	WBGene00022150	Y71G12B.10 encodes a putative 3-hydroxymethyl-3-methylglutaryl-coenzyme A lyase orthologous to human HMGCL (OMIM:246450, mutated in HMG-CoA lyase deficiency); Y71G12B.10 has no function in mass RNAi assays.
haem-1797n07.q1k	Y73B6BL.1	WBGene00022231	Y73B6BL.1 is orthologous to the human gene TRANSTHYRETIN (PREALBUMIN, AMYLOIDOSIS TYPE I) (TYR; OMIM:176300), which when mutated leads to disease.
haem-1055i04.p1k	Y73E7A.9	WBGene00044440
haem-2138e01.p1k	Y76A2B.2	WBGene00013574
haem-1014h05.q1k	Y80D3A.9	WBGene00013587
haemapobac13c1-08h09.p1k	Y82E9BR.18	WBGene00022350	Predicted RNA-binding protein
haem-1591i15.q1k	Y87G2A.1	WBGene00013593
haembac11a18-09a10.p1k	Y87G2A.18	WBGene00013604
haem-766h15.p1k	Y92H12BR.8	WBGene00022373	Mitochondrial/chloroplast ribosomal protein L15/L10
haem-1592o13.q1k	ZC132.4	WBGene00022523	Transposase-encoded protein linked to peptidase
haem-965j15.q1k	ZC132.6	WBGene00022525	Predicted peptidase
haem-1150j06.q1k	ZC168.2	WBGene00013856
haem-1553a18.p1k	ZC373.4	WBGene00013869	Ca2+/calmodulin-dependent protein kinase
haem-786a01.p1k	ZK185.5	WBGene00044481
haem-1376d20.p1k	ZK669.4	WBGene00014054	ZK669.4 is orthologous to the human gene DIHYDROLIPOAMIDE BRANCHED CHAIN TRANSACYLASE (E2 COMPONENT OF BRANCHED CHAIN KETO ACID DEHYDROGENASE COMPLEX; (DBT), which when mutated leads to maple syrup urine disease, type II (OMIM:248610); the ZK669.4 protein is predicted to be mitochondrial with 68% accuracy.
haem-1749j20.p1k	ZK792.7	WBGene00014079
haem-520b15.q1k	ZK795.3	WBGene00014083	U3 small nucleolar ribonucleoprotein (snoRNP) component
haem-796j03.p1k	ZK829.3	WBGene00014094
haem-1323p12.q1k	ZK930.1	WBGene00014151	Protein kinase containing WD40 repeats
haem-1642p21.p1k	ZK973.11	WBGene00022836	Uncharacterized conserved protein, contains thioredoxin domain
haem-2239a12.q1k	Y41E3.1	WBGene00012762	Y41E3.1 encodes a novel protein that is conserved amongst ecdysozoans, including Caenorhabditis and Drosophila species; large-scale RNAi experiments indicate that Y41E3.1 is required for early embryonic events such as polar body formation, pseudocleavage, and spindle orientation; Y41E3.1 has also been reported to be required for maternal fertility and the overall health of the animal.
haem-1641p04.p1k	asp-6	WBGene00000219	aspartic protease.
haem-1355f24.q1k	bbs-5	WBGene00010974	bbs-5 encodes a novel protein that is the C. elegans ortholog of human BBS5 (OMIM:603650, mutations in which are associated with Bardet-Biedl syndrome); a BBS-5::GFP reporter protein is expressed exclusively in ciliated neurons, where it localizes to the ciliary base; consistent with the presence of an X box in the bbs-5 5' UTR, bbs-5 expression is positively regulated by daf-19.
haem-1585o20.p1k	bet-3	WBGene00013128	cyclic AMP-response element binding protein 1 beta
haem-2138g01.p1k	bli-5	WBGene00000255	bli-5 encodes a protease inhibitor that affects the integrity of the cuticle and the development of the bursa in the adult male.
haem-1903e01.q1k	bre-3	WBGene00000268	bre-3 encodes a protein similar to beta-glycosyltransferases from bacteria that is required for the toxicity of Bacillus thuringiensis Cry5B; BRE-3 may act in a pathway with bre-5 and is expressed and functions in the gut epithelium.
haem-590l07.p1k	cdc-48.3	WBGene00010562	AAA+-type ATPase
haem-1012k01.p1k	col-176	WBGene00000749	Collagen
Hcon3a04.q1k	cpf-2	WBGene00000774	mRNA cleavage and polyadenylation factor
haem-786l02.p1k	cpt-1	WBGene00012907	Y46G5A.17 is orthologous to the human gene SIMILAR TO CARNITINE PALMITOYLTRANSFERASE I, LIVER (CPT1A; OMIM:600528), which when mutated leads to disease.
haem-579m12.q1k	dao-5	WBGene00000931	dao-5 encodes a predicted nucleolar phosphoprotein related to Saccharomyces cerevisiae SRP40 and the vertebrate Nopp140 proteins that may play a role in rRNA gene transcription and nucleolar structural organization; dao-5 expression is negatively regulated by the DAF-2/insulin-like receptor and positively regulated by the DAF-16/fork-head transcription factor, suggesting that dao-5 may be involve…
haem-865n07.p1k	Y39A3A.1	WBGene00021432	transposon
haem-612m07.q1k	dyrb-1	WBGene00012004	dyrb-1 encodes a small (95-residue) putative cytoplasmic dynein light chain 2A that inhibits DHC-1 in vivo, and is also required for mitotic spindle positioning, embryonic viability and fertility; DYRB-1 is orthologous to Drosophila ROADBLOCK (and six Drosophila paralogs), Chlamydomonas LC7, human DYNLRB1 (OMIM:607167), and human DYNLRB2 (OMIM:607168); dyrb-1(RNAi) and dyrb-1(tm2645) both suppres…
haem-1883e21.q1k	ech-4	WBGene00001153	Enoyl-CoA hydratase/isomerase
haem-1371d01.q1k	egrh-1	WBGene00007772	C27C12.2 is orthologous to the human gene BA436D10.3 (EARLY GROWTH RESPONSE 2 (KROX-20 (DROSOPHILA) HOMOLOG)) (EGR2; OMIM:129010), which when mutated leads to disease.
haem-908n20.q1k	eif-3.D	WBGene00001227	eif-3.D encodes the C. elegans ortholog of the translation initiation factor 3 subunit d (eIF3d/Moe1); by homology, EIF-3.D is predicted to function as part of the eIF3 translation initiation complex but also as part of a Ras-mediated pathway that regulates mitotic spindle formation; in C. elegans, large-scale RNAi screens indicate that eif-3.D is required for embryonic and germline development, …
haem-1094b19.q1k	eif-3.F	WBGene00001229	Translation initiation factor
haem-14m19.q1k	ekl-4	WBGene00013676	DNA methyltransferase
haem-584m02.p1k	Y47G6A.22	WBGene00021647	Reductases with broad range of substrate specificities
haem-1001k21.p1k	Y48A5A.3	WBGene00044466
HaemApoBac_10n14.q1kT7	flp-17	WBGene00001460	flp-17 encodes a FMRFamide-related neuropeptide; FLP-17 displays potent excitatory activity on pharyngeal muscle pumping; a flp-17::gfp promoter fusion is expressed in the ciliated BAG neuron and M5 pharyngeal motoneuron, as well as in male-specific rays R1B, R5B, and R7B.
haem-2204a12.q1k	gbh-2	WBGene00001523	gbh-2 encodes an ortholog of human gamma butyrobetaine hydroxilase 2 involved in carnitine biosynthesis; RNA interference of gbh-2 results in malformation of the gonad and accumulation of fat in the pseudocoelomic cavity and in intestinal cells; the GBH-2-GFP fusion protein is predominantly expressed in intestinal cells from early embryogenesis.
haem-1464b02.p1k	Y54E10BR.6	WBGene00021845	DNA-directed RNA polymerase subunit E
haem-869b05.p1k	Y55B1AL.2	WBGene00021904	Y55B1AL.2 encodes an ortholog of human GENERAL TRANSCRIPTION FACTOR IIH, POLYPEPTIDE 5 (GTF2H5; OMIM:608780, mutated in DNA repair-deficient trichothiodystrophy, complementation group A) and of YDR079C-A (also known as NDR019C) in S. cerevisiae; Y55B1AL.2 is a small protein of ancient origin with other orthologs in plants and Schizosaccharomyces pombe.
haem-2125f23.q1k	ifg-1	WBGene00002066	ifg-1 encodes, by alternative splicing, two orthologs of the translation initiation factor 4F, ribosome/mRNA-bridging subunit (eIF-4G); by homology, IFG-1 is predicted to function in poly(A) tail-dependent translation initiation; loss of ifg-1 activity in adult animals extends lifespan.
haem-220k05.q1ka	W07E6.1	WBGene00021073	tRNA and rRNA cytosine-C5-methylase (nucleolar protein NOL1/NOP2
haem-877i12.q1k	kel-10	WBGene00002186
haem-1425g10.q1k	lst-3	WBGene00003085	Predicted DNA-binding protein
haem-573o19.p1k	Y110A7A.19	WBGene00022464
haem-1943c14.p1k	Y17G7B.20	WBGene00012471
haem-1603d16.p1k	Y22D7AR.1	WBGene00021255
haem-1428a10.q1k	mspn-1	WBGene00010557	AAA+-type ATPase
haem-2111c22.q1k	nas-32	WBGene00003550	Meprin A metalloprotease
haem-803k01.q1k	ngp-1	WBGene00003596	Nucleolar GTPase
haem-1860e24.p1k	nid-1	WBGene00003738	Nidogen and related basement membrane protein proteins
haem-1761k17.p1k	pbo-5	WBGene00012857	pbo-5 encodes a proton-gated ion channel required for normal posterior body muscle contractions during defecation; PBO-5 has no obvious non-nematode orthologs, but is paralogous to PBO-6/LGC-3; PBO-5 is expressed in the most posterior bodywall muscles, and in the head neurons RIFL, RIFR, and RIS; heterologous PBO-5/PBO-6 produces strong currents in Xenopus oocytes when stimulated by pH 6.0; pbo-5…
haem-2188d01.q1k	pdcd-2	WBGene00011116	This gene encodes a homolog of mammalian PROGRAMMED CELL DEATH 2 (PDCD2).
haem-540p16.q1k	pde-1	WBGene00011433	Cyclic GMP phosphodiesterase
haem-1834l22.p1k	pisy-1	WBGene00012897	Phosphatidylinositol synthas
haem-2256k06.q1k	pms-2	WBGene00004064	DNA mismatch repair protein
haem-325j14.q1k	pqn-70	WBGene00004152	The protein product of this gene is predicted to contain a glutamine/asparagine (Q/N)-rich ('prion') domain, by the algorithm of Michelitsch and Weissman (as of the WS77 release of WormBase, i.e., in wormpep77).
haem-1475p08.p1k	T28D6.4	WBGene00012124	Ankyrin repeat
haem-1829f02.p1k	T26E3.4	WBGene00021452	unnamed protein product
haem-449d02.q1k	hsp-70	WBGene00002026	Hsp70-interacting protein
haem-764h04.q1k	prx-14	WBGene00004199	Peroxisomal membrane anchor protein
haem-607p05.p1k	prx-2	WBGene00004192	prx-2 is orthologous to the human gene PEROXISOMAL MEMBRANE PROTEIN 3 (PXMP3; OMIM:170993), which when mutated leads to Zellweger syndrome 3 or infantile Refsum disease.
haem-802j23.q1k	rfc-1	WBGene00004337	Replication factor C, subunit RFC1 (large subunit)
haem-14e23.p1k	ric-4	WBGene00004364	ric-4 encodes an ortholog of vertebrate SNAP-25 and S. cerevisiae Sec9p; SNAP-25 is associated with synaptosomes, required for axonal growth in vivo, and targeted by botulinum neurotoxins; UNC-86 and MEC-3 are required for ric-4 expression, and act on a regulatory element (I2h) in ric-4 conserved between the first introns of C. elegans and C. briggsae ric-4 genes; other conserved motifs in the pr…
haem-2238d17.p1k	sec-24.1	WBGene00004755	sec-24.1 encodes one of two C. elegans Sec24 homologs; in Saccharomyces cerevisiae, Sec24 is a member of the Sec24-Sec23 subunit of the COPII coat complex, assembly of which is essential for the first step of secretory protein transport from the endoplasmic reticulum (ER) to the Golgi; by homology with Sec24, SEC-24.1 is predicted to facilitate vesicle cargo selection, and likely contains multipl…
haem-1371n01.q1k	set-23	WBGene00021515	set-23 encodes, by alternative splicing, one isoform of a putative histone H3 lysine-9 methyltransferase orthologous to human SETMAR (OMIM:609834); set-23(n4496) has an embryonic lethal phenotype.
haem-545o19.p1k	sgn-1	WBGene00004790	Gamma/delta sarcoglyca
WTSI_1015_41k10.q1kpIBR	sip-1	WBGene00004798	sip-1 encodes a member of the small heat shock family of proteins; loss of sip-1 function via antisense or large-scale RNAi experiments results in embryonic lethality and in a small but reproducible reduction in lifespan in otherwise long-lived animals, respectively, suggesting that sip-1 plays a role in embryonic development as well as regulation of adult lifespan; in addition, expression of sip…
haem-1480j17.p1k	sma-9	WBGene00004862	sma-9 encodes, by alternative splicing, at least two large (~2000-residue) protein with at least three N-terminal involucrin domains, seven C-terminal zinc-finger domains, and a glutamine/asparagine-rich domain; SMA-9 is orthologous to human HIVEP1 (OMIM:194540), HIVEP2 (OMIM:143054), and HIVEP3 (OMIM:606649), and to Drosophila SCHNURRI (FBgn0003396); SMA-9 proteins are required for growth to nor…
haem-1855g09.p1k	sqd-1	WBGene00022235	RNA-binding protein musashi/mRNA cleavage and polyadenylation factor
haem-2243n10.p1k	srd-53	WBGene00005131	Chemoreceptor/7TM receptor
haem-564d04.p1k	srs-2	WBGene00005663	srs-2 encodes a predicted cytoplasmic seryl-tRNA synthetase (SerRS), a class II aminoacyl-tRNA synthetase that catalyzes the attachment of serine to its cognate tRNA and is thus required for protein biosynthesis; in C. elegans, SRS-2 activity is required for embryonic and germline development and normal postembryonic growth rates.
haem-1379k23.p1k	srv-25	WBGene00005736
haem-1566d11.p1k	sue-1	WBGene00006306
haem-865c16.q1k	ncbp-2	WBGene00009141	Nuclear cap-binding protein complex, subunit CBP20 (RRM superfamily)
haem-1210d21.q1k	tag-214	WBGene00009477	Predicted E3 ubiquitin ligase
haem-948m23.q1k	tag-315	WBGene00014114	RNA polymerase III transcription factor TFIIIC
haem-1769c14.q1k	tbc-8	WBGene00008018
haem-954h01.q1k	tgt-1	WBGene00006566	tgt-1 encodes a tRNA-guanine transglycosylase predicted to be mitochondrial.
haem-1855p20.q1k	thk-1	WBGene00006568
haem-2126m03.q1k	clc-5	WBGene00000526	reverse transcriptase
haem-1223f24.q1k	ttll-12	WBGene00008405	ttll-12 encodes a putative tubulin polyaminoacid ligase (possibly a polyglycylase) orthologous to human TTLL12; TTLL-12 is expressed in intestine and renal gland cells; however, TTLL-12 has no obvious function in RNAi assays.
haem-1087f09.p1k	uba-2	WBGene00006700	uba-2 encodes the C. elegans ortholog of Saccharomyces cerevisiae Uba2p and human ubiquitin-like 2 activating enzyme E1B; by homology, UBA-2 is predicted to form, with a regulatory subunit, AOS-1, a heterodimeric enzyme that activates the ubiquitin-like protein SMO-1/SUMO in preparation for its covalent attachment to target proteins to regulate their subcellular localization and/or stability; in …
haem-2119f07.p1k	unc-2	WBGene00006742	unc-2 encodes a calcium channel alpha subunit required for desensitization to dopamine, normal flexion and speed during movement, normally low sensitivity of whole animals to serotonin, and neuronal migrations promoted by humoral serotonin; UNC-2 is orthologous to human CACNA1A (OMIM:601011, mutated in familiar hemiplegic migraine or episodic ataxia 2) and to Drosophila CACOPHONY; UNC-2 is expres…
WTSI_1015_40k10.q1kpIBR	unc-42	WBGene00006778	unc-42 encodes a paired-like homeodomain protein of the Q50 class; UNC-42 is required to specify the fate of ASH sensory neurons, AVA, AVD, and AVE interneurons, and a subset of motor neurons; unc-42 mutants fail to express cell-surface receptors required for differentiated neuronal function (sra-6, srb-6, glr-1, glr-5, and glr-6); UNC-42 is also required for AVKR and HSNL growth cones to follow …
haem-1543l24.p1k	F21F3.1	WBGene00017671	Peptidylglycine alpha-amidating monooxygenase
haem-520e01.p1k	wdr-23	WBGene00008419	WD40 repeat-containing protein
haem-1316b10.p1k	F57B10.3a	WBGene00019001	Phosphoglycerate mutase
haem-1809m02.q1k	ttr-53	WBGene00008040	Uncharacterized protein with conserved cysteine
haem-2236f18.p1k	B0222.5	WBGene00015056	Serine proteinase inhibitor (KU family)
haem-1444o05.q1k	B0303.2	WBGene00015124	Phenylethanolamine N-methyltransferase/indolethylamine N-methyltransferase/nicotinamide N-methyltransferas
haem-985g07.p1k	F42A10.3	WBGene00018340	Phenylethanolamine N-methyltransferase/indolethylamine N-methyltransferase/nicotinamide N-methyltransferase
haem-1953b16.q1k	ccdc-47	WBGene00014204
haem934-1d15.p1ka	cchl-1	WBGene00011527	Holocytochrome c synthase/heme-lyase
haem-43b11.q1k	cdc-48.3	WBGene00010562	AAA+-type ATPase
haem-1115b16.q1k	col-126	WBGene00000700	Collagens (type IV and type XIII), and related proteins
haem-938d03.p1k	col-94	WBGene00000669	Collagens (type IV and type XIII), and related protein
haem-2097k03.p1k	cpf-2	WBGene00000774	mRNA cleavage and polyadenylation factor I complex, subunit RNA15
haem-2210a16.q1k	cpsf-1	WBGene00022301	mRNA cleavage and polyadenylation factor II complex, subunit CFT1 (CPSF subunit)
haem-1109j21.q1k	csn-5	WBGene00000817	csn-5 encodes an ortholog of subunit 5 of the COP9 signalosome complex (CSN5), which in turn is a pan-eukaryotic multiprotein complex that positively regulates E3 ubiquitin ligases, physically interacts with SCF-type E3 ubiquitin ligases, and probably regulates protein degradation; CSN-5 (along with KGB-1 and ZYX-1) physically binds germline RNA helicases (GLH proteins), and csn-5(RNAi) results i…
haem-2196j09.p1k	cts-1	WBGene00000833	cts-1 encodes a citrate synthase, predicted to be mitochondrial, that is required for embryonic development.
haem-1106n01.q1k	dcn-1	WBGene00010428	dcn-1 encodes a protein containing UBA-like ubiquitin ligase and DUF298 domains that is orthologous to Saccharomyces cerevisiae Dcn1p; in C. elegans, DCN-1 activity is required for negative regulation of the MEI-1/katanin microtubule-severing complex that functions during meiosis but is inactivated prior to mitosis of the one cell-stage embryo; DCN-1 binds both ubiquitin and the ubiquitin-like Ne…
haem-1536b17.q1k	F22D6.2	WBGene00009050	Predicted Zn-finger protein
haem-1102e08.q1k	T26E3.4	WBGene00012037
haem1e05.p1kSP6	dnj-1	WBGene00001019	This gene encodes a protein containing a DnaJ ('J') domain.
haem934-1k20.p1ka	dnj-13	WBGene00001031	This gene encodes a protein containing a DnaJ ('J') domain.
haem-1922i19.q1k	dnj-17	WBGene00001035	This gene encodes a protein containing a DnaJ ('J') domain.
haem-1649p09.q1k	dpf-1	WBGene00001054	Dipeptidyl aminopeptidase
haem-41c10.p1k	dro-1	WBGene00001092	Class 2 transcription repressor NC2, beta subunit (Dr1)
haem-1755m18.p1k	ebp-1	WBGene00013344	ebp-1 encodes one of three C. elegans homologs of the EB1 family of microtubule plus-end binding proteins; a deletion mutation in ebp-1, tm1357, has been reported to result in sluggish locomotion and a weak egg-laying defective phenotype; in embryos, an EBP-1::GFP fusion protein localizes to the distal tip of microtubules and, during the cell cycle, moves from the centrosomes to the cell cortex.
haem-1065n17.p1k	eel-1	WBGene00022069	E3 ubiquitin-protein ligase/Putative upstream regulatory element binding protein
haem-496l11.p1k	eif-3.C	WBGene00001226	eif-3.C encodes a putative c subunit of translation initiation factor 3 that is required for fertility and for embryonic osmotic integrity; eif-3.C is orthologous to human EIF3S8 (OMIM:603916) and budding yeast NIP1.
haem-1218l18.p1k	elo-9	WBGene00001247	The elo-9 gene encodes a paralog of elo-1 and elo-2, each of which encodes a polyunsaturated fatty acid (PUFA) elongase; elo-9 has no known function in vivo.
haem-2253c24.q1k	emb-4	WBGene00001258	emb-4 (also known as mal-2 or sel-6) encodes a nuclear protein orthologous to human AQR/IBP160, an intron-binding spliceosomal 'Aquarius' protein with a helicase-like domain; EMB-4 is required for the loss of PIE-1 and H3meK4 histones from the germline at its Z2/Z3 stage, and thus for the condensation of germline chromatin in Z2/Z3; EMB-4 is also required for normal embryonic and postembryonic de…
WTSI_1015_22m22.p1kpIBF	T09E8.1f	WBGene00011647
haem-2142e13.p1k	evl-20	WBGene00001358	evl-20 encodes a functional ortholog of human ADP-ribosylation factor-like protein 2 (ARL2; OMIM:601175), with evl-20(ar103) mutants being rescued by transgenic human ARL2 but not ARL1 or ARL3-7; EVL-20 is required for cortical microtubule formation during cytokinesis and morphogenesis; EVL-20 is required for vulval, gonadal, and male tail development, as well as for embryonic mitosis, hypodermal…
haem-932o06.p1k	gbh-1	WBGene00001522	gbh-1 encodes a predicted ortholog of human hBBOX1; expressed in the intestine and in head and body muscles.
haem-1215e06.q1k	gbh-2	WBGene00001523	gbh-2 encodes an ortholog of human gamma butyrobetaine hydroxilase 2 involved in carnitine biosynthesis; RNA interference of gbh-2 results in malformation of the gonad and accumulation of fat in the pseudocoelomic cavity and in intestinal cells; the GBH-2-GFP fusion protein is predominantly expressed in intestinal cells from early embryogenesis.
haem-1262k04.p1k	glb-12	WBGene00008256	glb-12 encodes a globin; glb-12 transcription is higher in L3 and dauers than in young adults; in mass RNAi assays, glb-12 is required for embryonic viability, larval growth, and normal body shape, locomotion, and egg laying.
haem-2128e23.p1k	gln-2	WBGene00001603	Glutamine synthetase
haem-1477p12.q1k	gln-3	WBGene00001604	Glutamine synthetase
haem-168o16.q1k	haf-3	WBGene00001813	haf-3 encodes a member of the ABC transporter family with highest similarity to human ABCB10.
haem-865a04.q1k	hda-2	WBGene00001835	hda-2 encodes a Class I histone deacetylase; by homology, HDA-2 is predicted to function in deacetylation of histone residues and transcriptional regulation; loss of hda-2 activity via RNAi results in an increased spontaneous mutation rate, suggesting that hda-2 also plays a role in regulating genome stability.
haem-136c09.q1k	vab-9	WBGene00006875	Brain cell membrane protein 1 (BCMP1)
haem-40m07.p1k	C27H5.3	WBGene00016173	Conserved Zn-finger protein
haem-64n22.q1k	hrs-1	WBGene00002001	hrs-1 encodes predicted cytoplasmic and mitochondrial histidyl-tRNA synthetases (HisRS), class II aminoacyl-tRNA synthetases that catalyze the attachment of histidine to its cognate tRNAs and are thus required for protein biosynthesis; HRS-1 synthetases are required for embryogenesis, germline development, wild type body morphology, and normal rates of postembryonic growth.
haem-16i20.p1k	imp-1	WBGene00007979
haem-1358p04.p1k	ina-1	WBGene00002081	ina-1 encodes one of two C. elegans alpha integrin subunits; during development, ina-1 activity is required for migration of a number of cell types, including neurons, coelomocyte precursors, and the distal tip cells of the somatic gonad; in addition, ina-1 is required for axon fasciculation and morphogenesis of structures such as the head, pharynx, egg-laying apparatus, and male tail; INA-1 coim…
haem-1014a15.q1k	kcc-1	WBGene00006504	K+/Cl- cotransporter KCC1 and related transporte
haem-40o09.q1k	C27H5.3	WBGene00016173	Conserved Zn-finger protein
haem-1103a14.q1k	lact-3	WBGene00010897	lact-3 encodes a beta-lactamase domain-containing protein that contains a predicted signal sequence; loss of lact-3 activity via RNAi has been reported to result in reduced fat content.
haem-1081a12.q1k	lact-6	WBGene00007358	lact-6 encodes a beta-lactamase domain-containing protein that contains a predicted signal sequence in its N terminus.
haem-1763l07.q1k	letm-1	WBGene00010279	Ca2+-binding transmembrane protein LETM1/MRS7
haem-1020g22.q1k	lgg-2	WBGene00002981	lgg-2 encodes an ortholog of the autophagic budding yeast protein Atg8p; LGG-2 is also homologous the light chain 3 (LC3) subunit of the microtubule-associated proteins 1A and 1B (MAP1A and MAP1B); LGG-2 is predicted to associate with MAP1A and MAP1B and with microtubules and to perhaps play a role in regulating the microtubule-binding activity of MAP1A and MAP1B; LGG-2 has no obvious function in…
haem-1089m09.q1k	lin-45	WBGene00003030	The lin-45 gene encodes an ortholog of the vertebrate protein RAF which is required for larval viability, fertility and the induction of vulval cell fates.
haem-941g21.q1k	lips-9	WBGene00010267	Triacylglycerol lipase
haem-1195p14.p1k	lpr-2	WBGene00011726
haem-2211f23.p1k	lsm-3	WBGene00003077	Small nuclear ribonucleoprotein (snRNP) LSM3
haem-628f23.p1k	map-2	WBGene00003130	Metallopeptidase
haem-1400b01.p1k	mdt-8	WBGene00007013
haem-2249n15.q1k	mdt-8	WBGene00008685
haem-1653k16.q1k	mspn-1	WBGene00010557	AAA+-type ATPase
haem-2224d05.q1k	nas-31	WBGene00003549	Meprin A metalloprotease
haem-550a22.p1k	ncbp-2	WBGene00009141	ncbp-2 encodes the C. elegans ortholog of the CBP20 subunit of the nuclear cap binding complex; by homology, NCBP-2 is predicted to play a role in mRNA decay; loss of ncbp-2 activity via RNAi indicates that this gene is essential for embryonic and larval development and in addition, plays a role in reproduction and vulval morphogenesis; staining of C. elegans embryos with an antibody to human CBP…
haem-1140a14.p1k	nduf-6	WBGene00009051	F22D6.4 encodes an NDUFS6/13 kDa subunit of the mitochondrial NADH dehydrogenase (ubiquinone) complex (complex I); F22D6.4 is required for oxidative phosphorylation and for resistance to volatile anesthetics.
haem-1476j19.q1k	nhl-1	WBGene00003597	The nhl-1 gene encodes an RBCC protein, orthologous to the mammalian protein BERP; its C. elegans paralogs include ncl-1 and lin-41.
haem-566f19.p1k	nkcc-1	WBGene00012543	The Y37A1C.1 gene encodes a homolog of the human gene NKCC2, which when mutated leads to hypokalemicalkalosis (OMIM:241200); the Y37A1C.1A protein is predicted to be mitochondrial with 52% accuracy.
WTSI_1015_32l17.p1kpIBF	nlp-10	WBGene00003748	nlp-10 encodes four predicted neuropeptide-like proteins; nlp-10 is part of a GGxY neuropeptide family that has members in several other nematode species; nlp-10 is expressed in a variety of neurons, including ASK, ADL, CAN, two lateral neurons, two anterior pharyngeal neurons, one tail neuron, and one male tail neuron; as loss of nlp-10 activity via large-scale RNAi screens does not result in an…
haem-1515m13.p1k	nlr-1	WBGene00003772
haem-837k17.p1k	nmr-2	WBGene00003775	nmr-2 encodes an ionotropic glutamate receptor (iGluR) subunit that is most similar to members of the NR2A subfamily of the NMDA class of iGluRs; genetic analysis indicates that nmr-2 is required for full memory retention of a learned avoidance behavior, namely avoidance of NaCl after starvation conditioning; in addition, NMR-2 activity is required for NMDA-gated currents in the AVA interneuron; …
haem-1408i19.q1k	npp-18	WBGene00003804	Nuclear pore complex component (sc Seh1
haem-977c22.p1k	npp-19	WBGene00003805	Nuclear pore complex component (sc Seh1
haem-1321b15.p1k	nrx-1	WBGene00007799	nrx-1 encodes the C. elegans ortholog of neurexins, presynaptic transmembrane neural adhesion molecules that contain extracellular laminin and EGF domains and play a critical role in synaptic development; genetic analyses suggest that nrx-1 may play a role in regulation of adult lifespan; nrx-1 expression is controlled by daf-2 and daf-16.
haem-1233j19.p1k	osm-6	WBGene00003886	osm-6 encodes a novel protein that is orthologous to the IFT52 component of the intraflagellar transport particle; osm-6 activity is required cell autonomously for proper sensory cilium structure and thus for normal ciliated sensory neuron function; OSM-6 is a component of the intraflagellar transport particle subcomplex B, and OSM-6::GFP reporter fusions are expressed exclusively in ciliated sen…
haem-1276i19.p1k	pfd-3	WBGene00006889	pfd-3 encodes a putative prefoldin, orthologous to human VBP1 (OMIM:300133), that is required for normal alpha-tubulin synthesis, microtubule growth, mitotic spindle formation and positioning, early embryonic cell division, and embryonic and larval viability; PFD-3 is expressed cytoplasmically in most, if not all, tissues.
haem-1493c15.p1k	srt-1	WBGene00015730	7-transmembrane receptor
haem-1360j22.q1k	pph-5	WBGene00012665	Serine-threonine phosphatase 2A, catalytic subun
haem-1566j15.q1k	pph-6	WBGene00007922	Serine/threonine specific protein phosphatase involved in cell cycle control, PP2A-related
haem-1336p09.q1k	pqn-45	WBGene00004132	The protein product of this gene is predicted to contain a glutamine/asparagine (Q/N)-rich ('prion') domain, by the algorithm of Michelitsch and Weissman (as of the WS77 release of WormBase, i.e., in wormpep77).
haem-1644i14.p1k	pqn-98	WBGene00004177	The protein product of this gene is predicted to contain a glutamine/asparagine (Q/N)-rich ('prion') domain, by the algorithm of Michelitsch and Weissman (as of the WS77 release of WormBase, i.e., in wormpep77).
haem-951m08.p1k	glb-1	WBGene00014030	globin
WTSI_1015_28c20.p1kpIBF	ncs-1	WBGene00003563	Ca2+ sensor (EF-Hand superfamily)
haem-1197i08.p1k	cpr-6	WBGene00000786	Cysteine proteinase Cathepsin L
haem-1123a10.p1k	prx-11	WBGene00004196	Peroxisomal biogenesis protein (peroxin)
haem-1331o10.p1k	rab-39	WBGene00004286	rab-39 encodes a small, monomeric Rab GTPase that is most closely related to the human and Drosophila Rab39 GTPases; by homology, RAB-39 is predicted to function as a membrane-associated GTPase required for intracellular vesicular trafficking and for regulation of endo- and exocytosis; however, as loss of rab-39 function via RNA-mediated interference (RNAi) does not result in any obvious abnormal…
haem-271k20.p1k	ran-3	WBGene00004304
haem-1558l10.p1k	rap-1	WBGene00004307	rap-1 encodes a member of the Ras superfamily of small GTPases; the activated protein interacts with W05B10.4 and T14G10.2 in yeast two-hybrid assays and rap-1 is expressed in some neurons in the head and tail, the rectal epithelial cells, body muscle, hypodermis, and in the somatic cells of the gonad.
haem-742e10.q1k	rfc-3	WBGene00004339	Replication factor C, subunit RFC3
haem-71k05.p1k	rgef-1	WBGene00009100	rgef-1 encodes a Ca2+-regulated Ras nucleotide exchange factor orthologous to human Ras guanyl-releasing protein (RasGRP); rgef-1 reporter fusions are expressed in post-mitotic neurons (pan-neuronally) beginning at the late comma stage of embryogenesis.
haem-1771e19.q1k	rnf-121	WBGene00007626	Predicted RING-containing E3 ubiquitin ligase
haem-632o06.q1k	rpl-24.2	WBGene00004437	rpl-24.2 encodes a large ribosomal subunit L24 protein paralog; its orthologs include ribosomal protein L30 isologs from mammals and 'Ribosomal Like Protein 24' (Rlp24p) from S. cerevisiae; it therefore appears to actually represent an ancient paralogy between two varieties of eukaryotic L24 protein.
haem-836k22.q1k	sec-24.1	WBGene00004755	sec-24.1 encodes one of two C. elegans Sec24 homologs; in Saccharomyces cerevisiae, Sec24 is a member of the Sec24-Sec23 subunit of the COPII coat complex, assembly of which is essential for the first step of secretory protein transport from the endoplasmic reticulum (ER) to the Golgi; by homology with Sec24, SEC-24.1 is predicted to facilitate vesicle cargo selection, and likely contains multipl…
haem-914f23.q1k	smp-1	WBGene00004889	Semaphorins
1015_Hcon_FOS_2b18.p1kpIBF	spt-5	WBGene00005015	RNA polymerase II transcription elongation factor DSIF/SUPT5H/SPT5
haem-1262f16.q1k	srgp-1	WBGene00006406	Cdc42-interacting protein CIP4
haem-1442n19.q1k	taf-8	WBGene00006390	TBP-associated transcription factor Prodos
haem-183k23.q1ka	taf-9	WBGene00006391	Transcription initiation factor TFIID, subunit TAF9 (also component of histone acetyltransferase SAGA)
haem-1213k20.q1k	tag-114	WBGene00006465	Beta subunit of farnesyltransferase
haem-1311e12.p1k	tag-179	WBGene00007043	Alpha-1,2 glucosyltransferase/transcriptional activator
haem-1842e20.p1k	tag-180	WBGene00007041	L-type voltage-dependent Ca2+ channel, alpha2/delta subunit
haem-1650c17.p1k	tag-253	WBGene00016500	Predicted dioxygenase
haem-1401b10.q1k	tag-290	WBGene00009386	Serine proteinase inhibitor (KU family)
haem-164i06.p1k	tag-30	WBGene00006415	Topoisomerase TOP1-interacting protein BTBD1
haem-978j10.p1k	tag-335	WBGene00016583
haem-755l06.p1k	tag-353	WBGene00009112
haem-975n09.q1k	tag-72	WBGene00006447	mRNA cap methyltransferase
haem-1203j22.q1k	tli-1	WBGene00006578
haem-45j05.p1k	Y52B11A.2a	WBGene00013122
haem-1827m05.q1k	F21F3.1	WBGene00017671	Peptidylglycine alpha-amidating monooxygenase
haem-448j11.q1k	tsg-101	WBGene00015658	C09G12.9 encodes the C. elegans ortholog of S. cerevisiae vacuolar protein sorting protein Vps23p and human TUMOR SUSCEPTIBILITY GENE 101 (TSG101; OMIM:601387), mutations in which are associated with several types of cancer and with varying responses to HIV infection; the product of C09G12.9 is predicted to be a component of C. elegans ESCRT-1 (Endosomal Sorting Complex Required for Transport), a…
haem-1470m16.q1k	ttll-12	WBGene00008405	ttll-12 encodes a putative tubulin polyaminoacid ligase (possibly a polyglycylase) orthologous to human TTLL12; TTLL-12 is expressed in intestine and renal gland cells; however, TTLL-12 has no obvious function in RNAi assays.
haem-1410g22.q1k	ttr-53	WBGene00011773
haem-1535a02.p1k	twk-25	WBGene00006678
haem-1890i23.p1k	ubc-13	WBGene00006708	ubc-13 encodes an E2 ubiquitin-conjugating enzyme; by homology, UBC-13 is predicted to function in the covalent attachment of ubiquitin molecules to protein substrates, via its association with an E3 ubiquitin-protein ligase; in large-scale RNAi screens, loss of ubc-13 activity resulted in embryonic lethality and reduced brood size.
haem-1278a22.q1k	ugt-23	WBGene00007650	UDP-glucuronosyl and UDP-glucosyl transferase
haem-1107d22.q1k	unc-44	WBGene00006780	The unc-44 gene encodes an ankyrin-like protein required for proper sex myoblast and axonal guidance during development.
haem-826c12.q1k	unc-50	WBGene00006785	unc-50 encodes an integral membrane protein orthologous to the Saccharomyces cerevisiae Golgi component Gmh1p; UNC-50 is required for regulating subtype-specific nicotinic receptor trafficking to the cell surface and thus, for normal synaptic transmission at the neuromuscular junction; UNC-50 is ubiquitously expressed from early embryogenesis to adulthood and localizes to the Golgi.
haem-828h06.q1k	usp-14	WBGene00006856	usp-14 encodes a homolog of ubiquitin-specific protease 14 (Usp14), a highly conserved thiol protease that hydrolyzes the peptide bond at the C-terminal glycine of ubiquitin (OMIM:607274, mutations are associated with synaptic defects in ataxia mice); by homology, USP-14 is predicted to function in ubiquitin-mediated protein degradation, or regulation of protein localization or activity; as loss …
haem-1051i14.q1k	vab-10	WBGene00006876	vab-10 encodes, by alternative splicing, two spectraplakins (VAB-10A and VAB-10B) that are jointly required for mechanical resilience of the epidermis under strain by the contraction of actin microfilaments mechanically linked to fibrous organelles (FOs); VAB-10A/B are, accordingly, required for elongation during embryonic morphogenesis; VAB-10A has C-terminal plectin repeats while VAB-10B has sp…
haem-1405n15.q1k	nhr-80	WBGene00003670	Hormone receptors
haem-907l14.q1k	cdk-2	WBGene00019362	Protein kinase PCTAIRE and related kinases
