# Supplementary material for: Differences in transcription between free-living and CO2-activated third-stage larvae of Haemonchus contortus
Source: BMC Genomics. 2010 Apr 27;11:266. doi: 10.1186/1471-2164-11-266 (PMC2880303; doi:10.1186/1471-2164-11-266)
Supplement: Additional file 7 — Probabilistic genetic interaction network predictions. A list of Caenorhabditis elegans orthologues of expressed sequence tags (ESTs) unique to either the ensheathed (= L3) or exsheathed (= xL3) third larval stage of Haemonchus contortus for which probabilistic genetic interaction networks were predicted. Interacting genes are listed according to decreased cut-off scores (see Methods). [file 1471-2164-11-266-S7.XLS]

## Sheet: H. contortus L3
C. elegans orthologue	Interacting gene	Score	Gene Ontology for Biological Process
rpl-5	atn-1	11.7141	Ermaphrodite genitalia morphogenesis
rpl-5	B0507.1	10.9429	Ermaphrodite genitalia morphogenesis
rpl-5	eif-6	5.30638	Ermaphrodite genitalia morphogenesis
rpl-5	F53F4.11	4.75285	Ermaphrodite genitalia morphogenesis
rpl-5	rpl-33	4.32948	Ermaphrodite genitalia morphogenesis
Y37E3.8a	rpl-17	4.50062	Biosynthesis
elc-1	elb-1	16.2549	Embryonic development
elc-1	Y46E12BL.4	4.54086	Biological process unknown
rps-22	T07C4.1	11.7101	Cellular biosynthesis
rps-22	daf-21	11.2579	Regulation of development
rps-22	T09B4.8	11.1995	Cellular biosynthesis
rps-22	VF13D12L.1	4.99235	Cellular biosynthesis
rps-22	F21C3.5	4.95542	Cellular biosynthesis
rps-22	Y97E10AR.5	4.78987	Cellular biosynthesis
rps-22	rps-14	4.60125	Phosphate metabolism
rps-22	vbp-1	4.38672	Biosynthesis
rps-22	R151.9	4.38672	Cellular biosynthesis
rps-22	rps-1	4.34464	Biosynthesis
rps-22	rps-7	4.34464	Biosynthesis
rps-22	rps-9	4.34464	Biosynthesis
rps-22	rps-10	4.34464	Biosynthesis
rps-22	rps-11	4.34464	Biosynthesis
sod-2	sod-1	7.08801	Aging
sod-2	sod-4	7.08801	Superoxide metabolic process
sod-2	sod-5	7.08801	Superoxide metabolic process
sod-2	ctl-1	5.99509	Determination of adult life span
sod-2	ctl-2	5.99509	Determination of adult life span
sod-2	ctl-3	5.99509	Response to oxidative stress
sod-2	prdx-2	5.53096	Determination of adult life span
sod-2	prdx-3	5.53096	Cell redox homeostasis
sod-2	gsy-1	5.30051	Embryonic development
sod-2	F10G8.7	4.91387	Embryonic development
sod-2	sod-3	4.52287	Biological process unknown
rps-14	dlc-1	12.2066	Regulation of development
rps-14	E02H1.6	5.6213	Phosphate metabolism
rps-14	W04D2.5	4.78828	Phosphate metabolism
rpl-24.1	nck-1	4.68983	Regulation of development
rpl-24.1	rpl-12	4.60509	Biosynthesis
rpl-24.1	rpl-7A	4.34361	Biosynthesis
rpl-24.1	rpl-34	4.34361	Biosynthesis
rpl-24.1	C44C1.4	4.33875	Biosynthesis
rpl-32	T10B5.3	5.03618	Embryonic development
pas-4	pas-6	7.74177	Macromolecule metabolism
pas-4	pas-2	7.15399	Phosphate metabolism
pas-4	pbs-6	7.04793	Macromolecule metabolism
pas-4	pas-1	7.01318	Macromolecule metabolism
pas-4	pas-7	7.01318	Macromolecule metabolism
pas-4	pbs-4	7.01318	Phosphate metabolism
pas-4	pbs-5	7.01318	Macromolecule metabolism
pas-4	imb-3	6.90712	Embryonic development
pas-4	rpn-8	6.22721	Phosphate metabolism
pas-4	pas-3	6.19817	Macromolecule metabolism
pas-4	byn-1	6.12115	Phosphate metabolism
pas-4	pap-1	6.12115	Phosphate metabolism
pas-4	F56D2.6	6.12115	RNA metabolism
pas-4	let-92	6.09211	Organelle organization and biogenesis
pas-4	Y67H2A.1	5.99681	Phosphate metabolism
pas-4	rbx-1	5.86538	Organelle organization and biogenesis
pas-4	C07E3.2	5.85967	Phosphate metabolism
pas-4	Y45F10D.7	5.85967	Phosphate metabolism
pas-4	B0280.9	5.85967	Phosphate metabolism
pas-4	F07A11.2	5.68959	Phosphate metabolism
pas-4	pas-5	5.63942	Regulation of development
pas-4	rpn-3	5.63575	Phosphate metabolism
pas-4	rpn-7	5.63575	Phosphate metabolism
pas-4	rpt-5	5.63575	Regulation of development
pas-4	F58B3.4	5.60753	Regulation of development
pas-4	pbs-1	5.49861	Embryonic development
pas-4	pbs-2	5.49861	Embryonic development
pas-4	pbs-3	5.49861	Embryonic development
pas-4	pbs-7	5.49861	Embryonic development
pas-4	rpn-5	5.49861	Phosphate metabolism
pas-4	rpn-6	5.49861	Phosphate metabolism
pas-4	rpn-11	5.49861	Phosphate metabolism
pas-4	rpt-1	5.49861	Phosphate metabolism
pas-4	rpt-2	5.49861	Regulation of development
pas-4	rpt-3	5.49861	Regulation of development
pas-4	rpt-4	5.49861	Regulation of development
pas-4	fib-1	5.39255	RNA metabolism
pas-4	ima-3	5.39255	Organelle organization and biogenesis
pas-4	srs-2	5.39255	Embryonic development
pas-4	suf-1	5.39255	Regulation of development
pas-4	K07C5.4	5.39255	Phosphate metabolism
pas-4	ZC434.4	5.39255	Embryonic development
pas-4	F09G2.4	5.39255	Phosphate metabolism
pas-4	F25B4.6	5.39255	Embryonic development
pas-4	F32E10.1	5.39255	Phosphate metabolism
pas-4	K12H4.3	5.39255	Phosphate metabolism
pas-4	W01B11.3	5.39255	Phosphate metabolism
pas-4	ZK430.7	5.39255	Phosphate metabolism
pas-4	ZK1127.5	5.39255	Phosphate metabolism
pas-4	F55F8.3	5.38109	Phosphate metabolism
pas-4	kin-19	5.22526	Embryonic development
pas-4	cdc-6	5.13107	Phosphate metabolism
pas-4	gsp-1	5.13107	Phosphate metabolism
pas-4	gsp-2	5.13107	Phosphate metabolism
pas-4	rpn-9	5.13107	Phosphate metabolism
pas-4	rpt-6	5.13107	Regulation of development
pas-4	srs-1	5.13107	RNA metabolism
pas-4	tag-151	5.13107	Regulation of development
pas-4	E02H1.1	5.13107	Phosphate metabolism
pas-4	F28D1.1	5.13107	Phosphate metabolism
pas-4	ZK795.3	5.13107	Phosphate metabolism
pas-4	rha-2	5.13107	Phosphate metabolism
pas-4	F32D1.9	5.13107	Phosphate metabolism
pas-4	Y61A9LA.10	5.13107	Phosphate metabolism
pas-4	gpd-3	5.04466	embryonic development
pas-4	gpd-4	5.04466	embryonic development
pas-4	F55A12.8	4.90255	Phosphate metabolism
pas-4	Y48B6A.13	4.82386	Phosphate metabolism
pas-4	B0511.6	4.76826	Phosphate metabolism
pas-4	lpd-2	4.71593	Phosphate metabolism
pas-4	Y75B8A.7	4.71593	Phosphate metabolism
pas-4	Y53C12B.1	4.64107	Phosphate metabolism
pas-4	Y48G1A.4	4.63112	Phosphate metabolism
pas-4	T20B12.3	4.62199	Phosphate metabolism
pas-4	Y23H5B.5	4.62199	Phosphate metabolism
pas-4	his-46	4.57754	Positive regulation of growth
pas-4	his-47	4.57754	Phosphate metabolism
pas-4	kin-3	4.57754	Phosphate metabolism
pas-4	paa-1	4.57754	Macromolecule metabolism
pas-4	C05C8.2	4.57733	Phosphate metabolism
pas-4	ers-2	4.56238	embryonic development
pas-4	imb-1	4.56238	Organelle organization and biogenesis
pas-4	F22B3.4	4.5198	Phosphate metabolism
pas-4	ZK430.1	4.50393	Phosphate metabolism
pas-4	his-64	4.4532	embryonic development
pas-4	K01G5.5	4.44019	Phosphate metabolism
pas-4	F57B10.8	4.44019	Phosphate metabolism
pas-4	Y54E10BR.4	4.44019	Phosphate metabolism
pas-4	rpn-10	4.429	Phosphate metabolism
pas-4	apc-2	4.39017	Cellular biosynthesis
pas-4	apc-11	4.39017	Organelle organization and biogenesis
pas-4	emb-27	4.39017	Response to stimulus
pas-4	mat-1	4.39017	Organelle organization and biogenesis
pas-4	mat-2	4.39017	Biological process unknown
pas-4	sel-10	4.32364	Regulation of development
pas-4	F43G6.5	4.31793	Phosphate metabolism
pas-4	T15H9.6	4.31793	Phosphate metabolism
pas-4	his-35	4.31606	Phosphate metabolism
pas-4	his-37	4.31606	embryonic development
pas-4	his-51	4.31606	Phosphate metabolism
pas-4	his-61	4.31606	Phosphate metabolism
pas-4	kin-10	4.31606	Phosphate metabolism
pas-4	Y71H2AM.20	4.31606	Phosphate metabolism
F57A8.2b	F32D8.14	9.67171	Biological process unknown
F57A8.2b	Y71F9B.3	4.92998	Biological process unknown
F57A8.2b	F36D4.5	4.54086	Biological process unknown
col-97	spd-2	10.9429	Embryonic development
ced-10	mig-2	27.1715	Embryonic development
ced-10	unc-73	23.108	Organelle organization and biogenesis
ced-10	plx-1	22.7758	Embryonic development
ced-10	ced-5	22.6128	Embryonic development
ced-10	cdc-42	16.2286	Embryonic development
ced-10	rho-1	15.645	organ development
ced-10	myo-3	15.3368	Embryonic development
ced-10	ced-2	15.1697	Embryonic development
ced-10	pak-1	14.8891	Embryonic development
ced-10	nmy-2	14.3671	Embryonic development
ced-10	rac-2	14.2019	organ development
ced-10	let-60	14.1001	Nematode larval development
ced-10	unc-34	13.9778	Organelle organization and biogenesis
ced-10	glp-1	13.3796	Embryonic development
ced-10	let-75	13.3101	Embryonic development
ced-10	myo-2	13.3101	Embryonic development
ced-10	nmy-1	13.3101	Embryonic development
ced-10	unc-54	13.3101	Organelle organization and biogenesis
ced-10	F45G2.2	13.3101	Biological process unknown
ced-10	F58G4.1	13.3101	Biological process unknown
ced-10	jnk-1	12.9964	Embryonic development
ced-10	ver-3	12.77	Organelle organization and biogenesis
ced-10	lin-12	12.6461	Nematode larval development
ced-10	ced-12	12.5444	Embryonic development
ced-10	sax-1	12.3872	Biopolymer metabolism
ced-10	mel-11	12.0239	Embryonic development
ced-10	ras-1	11.9794	Intracellular protein transport
ced-10	sos-1	11.6863	Post-embryonic body morphogenesis
ced-10	ptp-3	11.6297	organ development
ced-10	pfn-3	11.4676	Embryonic development
ced-10	ced-1	11.442	Recognition of apoptotic cell
ced-10	crb-1	11.3529	Positive regulation of growth rate
ced-10	ced-6	11.2486	Embryonic development
ced-10	unc-115	10.9429	Organelle organization and biogenesis
ced-10	slt-1	10.9416	Post-embryonic body morphogenesis
ced-10	act-2	10.9048	Embryonic development
ced-10	act-4	10.9048	Embryonic development
ced-10	let-502	10.7697	Embryonic development
ced-10	ver-4	10.7433	Organelle organization and biogenesis
ced-10	sax-3	10.5314	Post-embryonic body morphogenesis
ced-10	mek-1	10.3891	Embryonic development
ced-10	egl-15	10.3553	Embryonic development
ced-10	lin-45	10.2395	Embryonic development
ced-10	sma-6	10.1564	Post-embryonic body morphogenesis
ced-10	hmg-1.2	9.99743	Embryonic development
ced-10	mig-15	9.75895	Embryonic development
ced-10	gex-3	9.53564	Embryonic development
ced-10	dsh-1	9.42848	Embryonic development
ced-10	gex-2	9.30468	Embryonic development
ced-10	cyb-1	9.26468	Embryonic development
ced-10	cyb-3	9.26468	embryonic cleavage
ced-10	kin-19	8.99511	Embryonic development
ced-10	cyk-1	8.99116	Embryonic development
ced-10	kin-18	8.91295	Embryonic development
ced-10	kin-20	8.73851	Embryonic development
ced-10	lit-1	8.64902	Embryonic development
ced-10	mlc-4	8.30716	Embryonic development
ced-10	pes-7	8.30042	Embryonic development
ced-10	vang-1	8.27019	Organelle organization and biogenesis
ced-10	Y92H12BL.4	8.21177	Biological process unknown
ced-10	rap-1	7.89255	organ development
ced-10	rhi-1	7.84863	organ development
ced-10	cap-2	7.8109	Embryonic development
ced-10	flt-1	7.72964	Embryonic development
ced-10	vab-15	7.58016	Organelle organization and biogenesis
ced-10	goa-1	7.50092	Embryonic development
ced-10	gpa-16	7.50092	Embryonic development
ced-10	odr-3	7.50092	Embryonic development
ced-10	cyk-4	7.35437	Embryonic development
ced-10	unc-40	7.33225	Organelle organization and biogenesis
ced-10	unc-60	6.98682	Organelle organization and biogenesis
ced-10	F30A10.3	6.93311	Biological process unknown
ced-10	tag-118	6.9148	Organelle organization and biogenesis
ced-10	mef-2	6.88267	Embryonic development
ced-10	lev-11	6.87801	Embryonic development
ced-10	gpc-1	6.81304	Embryonic development
ced-10	wsp-1	6.81247	Embryonic development
ced-10	egl-30	6.79439	Embryonic development
ced-10	apr-1	6.78644	Embryonic development
ced-10	daz-1	6.75994	Embryonic development
ced-10	apc-11	6.55741	Embryonic development
ced-10	unc-64	6.52435	Organelle organization and biogenesis
ced-10	pkc-1	6.50548	Embryonic development
ced-10	let-92	6.49531	Organelle organization and biogenesis
ced-10	par-3	6.45245	Embryonic development
ced-10	hum-6	6.42068	Embryonic development
ced-10	ncs-1	6.40264	Embryonic development
ced-10	daf-21	6.31491	Regulation of development
ced-10	ftt-2	6.31372	Embryonic development
ced-10	unc-6	6.30507	Regulation of development
ced-10	unc-120	6.20039	Organelle organization and biogenesis
ced-10	daf-1	6.11059	Embryonic development
ced-10	dyn-1	6.10453	Embryonic development
ced-10	lam-1	6.10073	Embryonic development
ced-10	pop-1	6.09546	Embryonic development
ced-10	cye-1	6.05635	Protein metabolism
ced-10	emb-9	6.05289	Embryonic development
ced-10	ina-1	6.01092	Embryonic development
ced-10	akt-1	5.9869	Embryonic development
ced-10	let-2	5.95894	Embryonic development
ced-10	smp-1	5.95465	Post-embryonic body morphogenesis
ced-10	egl-44	5.95254	Embryonic development
ced-10	daf-4	5.91303	Embryonic development
ced-10	cdc-48.1	5.88226	Embryonic development
ced-10	erm-1	5.86642	Embryonic development
ced-10	unc-76	5.82334	Organelle organization and biogenesis
ced-10	unc-2	5.82285	Organelle organization and biogenesis
ced-10	gsa-1	5.81407	Protein metabolism
ced-10	rsks-1	5.81407	Biopolymer metabolism
ced-10	cap-1	5.79898	Embryonic development
ced-10	unc-55	5.77818	Organelle organization and biogenesis
ced-10	lis-1	5.7672	Embryonic development
ced-10	itr-1	5.73953	Embryonic development
ced-10	sgk-1	5.72013	Post-embryonic body morphogenesis
ced-10	dlg-1	5.70318	Embryonic development
ced-10	let-23	5.67786	Embryonic development
ced-10	psa-4	5.67136	Cellular macromolecular metabolism
ced-10	gsp-2	5.61836	Phosphate metabolism
ced-10	nas-39	5.61251	Embryonic development
ced-10	sax-2	5.59495	Post-embryonic body morphogenesis
ced-10	daf-2	5.59261	Embryonic development
ced-10	egl-43	5.52873	Embryonic development
ced-10	hmp-2	5.49219	Embryonic development
ced-10	mek-2	5.48031	Embryonic development
ced-10	gpa-4	5.47421	Embryonic development
ced-10	Y51H4A.17	5.46181	Biological process unknown
ced-10	sem-4	5.44395	Post-embryonic body morphogenesis
ced-10	ttx-3	5.42901	Organelle organization and biogenesis
ced-10	egl-46	5.37279	Embryonic development
ced-10	ife-3	5.3482	Protein metabolism
ced-10	ahr-1	5.34336	Embryonic development
ced-10	nhr-6	5.34255	Embryonic development
ced-10	elt-2	5.33902	Embryonic development
ced-10	egl-19	5.33866	Embryonic development
ced-10	unc-37	5.32894	Organelle organization and biogenesis
ced-10	ace-1	5.28232	Embryonic development
ced-10	unc-43	5.26425	Organelle organization and biogenesis
ced-10	lag-1	5.24617	Embryonic development
ced-10	arx-3	5.22699	Embryonic development
ced-10	vab-10	5.22416	Organelle organization and biogenesis
ced-10	tbx-2	5.20167	Organelle organization and biogenesis
ced-10	cfi-1	5.19821	Embryonic development
ced-10	dbl-1	5.19821	Embryonic development
ced-10	lad-2	5.19821	Embryonic development
ced-10	pcn-1	5.19139	Embryonic development
ced-10	tra-1	5.19026	Organelle organization and biogenesis
ced-10	cdh-6	5.17679	Embryonic development
ced-10	nck-1	5.16167	Biological process unknown
ced-10	egl-4	5.14074	Determination of adult life span
ced-10	lin-23	5.09179	Positive regulation of growth
ced-10	unc-86	5.06166	Organelle organization and biogenesis
ced-10	cgh-1	5.05228	Embryonic development
ced-10	unc-59	5.02657	Organelle organization and biogenesis
ced-10	gsp-1	5.02525	Phosphate metabolism
ced-10	par-6	5.00066	Embryonic development
ced-10	ceh-6	4.95029	Embryonic development
ced-10	dnc-1	4.95029	Embryonic development
ced-10	ran-1	4.93979	embryonic cleavage
ced-10	kin-2	4.92804	Embryonic development
ced-10	kin-1	4.91957	Embryonic development
ced-10	ceh-16	4.91754	Embryonic development
ced-10	hlh-14	4.90573	Embryonic development
ced-10	pat-3	4.90431	Embryonic development
ced-10	pkc-3	4.89104	Embryonic development
ced-10	C54D1.5	4.87215	Biological process unknown
ced-10	gpb-1	4.85704	Embryonic development
ced-10	che-3	4.85635	Embryonic development
ced-10	ttx-1	4.85635	Organelle organization and biogenesis
ced-10	let-363	4.83455	Embryonic development
ced-10	cwn-2	4.80223	Embryonic development
ced-10	hbl-1	4.80212	Embryonic development
ced-10	par-5	4.78618	Embryonic development
ced-10	hmr-1	4.75847	Embryonic development
ced-10	unc-3	4.75847	Dauer larval development
ced-10	akt-2	4.75043	Embryonic development
ced-10	cas-1	4.75042	Embryonic development
ced-10	C18E3.6	4.75042	Biological process unknown
ced-10	Y94H6A.5	4.72094	Biological process unknown
ced-10	spc-1	4.7188	Post-embryonic body morphogenesis
ced-10	ceh-2	4.70817	Embryonic development
ced-10	ceh-14	4.70041	Embryonic development
ced-10	num-1	4.70041	Embryonic development
ced-10	unc-5	4.70041	Regulation of development
ced-10	clp-1	4.68052	Embryonic development
ced-10	pat-4	4.67942	Embryonic development
ced-10	pal-1	4.66596	Embryonic development
ced-10	F47F2.1	4.66297	Biological process unknown
ced-10	lin-39	4.65087	Embryonic development
ced-10	sem-5	4.64831	Post-embryonic body morphogenesis
ced-10	cdl-1	4.64761	Embryonic development
ced-10	kap-1	4.6395	Embryonic development
ced-10	mkk-4	4.6395	Embryonic development
ced-10	cam-1	4.6259	Embryonic development
ced-10	eat-6	4.62317	Embryonic development
ced-10	unc-18	4.61855	Organelle organization and biogenesis
ced-10	C33H5.18	4.60861	Biological process unknown
ced-10	ceh-20	4.57924	Embryonic development
ced-10	cbp-1	4.57874	Embryonic development
ced-10	epi-1	4.57694	Embryonic development
ced-10	rab-10	4.54503	organ development
ced-10	pmr-1	4.53027	Embryonic development
ced-10	tmd-1	4.52753	Organelle organization and biogenesis
ced-10	rbx-1	4.52371	Organelle organization and biogenesis
ced-10	F45G2.8	4.51755	Biological process unknown
ced-10	lin-48	4.51646	Embryonic development
ced-10	hsp-1	4.51018	Embryonic development
ced-10	ptp-2	4.50985	Embryonic development
ced-10	vab-1	4.5088	Organelle organization and biogenesis
ced-10	par-1	4.50286	Regulation of development
ced-10	arx-1	4.49839	Embryonic development
ced-10	F54F2.1	4.4783	Biological process unknown
ced-10	cdc-48.2	4.4678	Protein metabolism
ced-10	fbn-1	4.46746	Embryonic development
ced-10	lim-7	4.46398	Embryonic development
ced-10	rab-8	4.45109	organ development
ced-10	unc-57	4.44782	Organelle organization and biogenesis
ced-10	cmd-1	4.44449	Embryonic development
ced-10	sup-17	4.4335	Organelle organization and biogenesis
ced-10	psa-1	4.42587	Regulation of development
ced-10	W03F11.6	4.42574	Biological process unknown
ced-10	ima-3	4.40582	Embryonic development
ced-10	lam-3	4.40545	Embryonic development
ced-10	acy-1	4.40052	Embryonic development
ced-10	ran-3	4.39584	organ development
ced-10	Y37E11AR.2	4.38647	Biological process unknown
ced-10	eya-1	4.35307	Embryonic development
ced-10	air-1	4.30313	Embryonic development
T10B11.2	oma-1	11.442	Reproduction
krs-1	drs-1	6.45657	Regulation of development
krs-1	srs-2	6.45657	RNA metabolism
krs-1	ife-3	6.2666	Embryonic development
krs-1	snr-2	5.87747	RNA metabolism
krs-1	Y59A8B.6	5.84405	Biosynthesis
krs-1	ZK1128.4	5.7856	Biosynthesis
krs-1	trs-1	5.75593	RNA metabolism
krs-1	ars-2	5.72079	Biosynthesis
krs-1	grs-1	5.72079	Biosynthesis
krs-1	nrs-1	5.72079	Biosynthesis
krs-1	rrt-1	5.72079	RNA metabolism
krs-1	srs-1	5.65743	Embryonic development
krs-1	irs-1	5.45931	Biosynthesis
krs-1	ars-1	5.15911	Biosynthesis
krs-1	C55F2.1	5.03019	Biosynthesis
krs-1	C05C8.7	4.91389	Biosynthesis
krs-1	iff-1	4.88757	Biosynthesis
krs-1	iff-2	4.88757	Biosynthesis
krs-1	tag-135	4.84757	RNA metabolism
krs-1	uba-1	4.84757	RNA metabolism
krs-1	Y46G5A.4	4.84757	Biosynthesis
krs-1	cdc-48.2	4.79181	Protein metabolism
krs-1	ngp-1	4.78912	Biosynthesis
krs-1	M03F8.3	4.78912	RNA metabolism
krs-1	fkb-6	4.74798	Cellular protein metabolism
krs-1	snr-4	4.59096	RNA metabolism
krs-1	C36B1.5	4.59096	Biosynthesis
krs-1	Y110A7A.8	4.59096	Biosynthesis
krs-1	cdc-48.1	4.53521	Embryonic development
krs-1	eft-1	4.53251	Biosynthesis
krs-1	fib-1	4.53251	Embryonic development
krs-1	nst-1	4.53251	RNA metabolism
krs-1	Y48B6A.1	4.53251	Biosynthesis
krs-1	F56D2.6	4.53251	Embryonic development
krs-1	ruvb-2	4.53251	RNA metabolism
krs-1	gut-2	4.32948	Biosynthesis
krs-1	pab-1	4.32948	RNA metabolism
krs-1	B0035.12	4.32948	Biosynthesis
rpl-31	rpl-9	4.40308	Biosynthesis
rpl-31	rpl-12	4.40308	Embryonic development
rpl-31	rpl-17	4.40308	Embryonic development
rpl-31	rpl-23	4.40308	Biosynthesis
rpl-31	rpl-24.1	4.40308	Embryonic development
rpl-31	ubq-2	4.40308	Biosynthesis
rpl-31	cpb-3	4.35835	Biosynthesis
pas-5	pbs-5	7.01318	Embryonic development
pas-5	let-92	6.09211	Phosphate metabolism
pas-5	rbx-1	5.86538	Embryonic development
pas-5	pas-4	5.63942	Regulation of development
pas-5	pas-6	5.63942	Regulation of development
pas-5	pbs-6	5.53336	Macromolecule metabolism
pas-5	pas-1	5.49861	Macromolecule metabolism
pas-5	pas-7	5.49861	Embryonic development
pas-5	pbs-1	5.49861	Cellular biosynthesis
pas-5	pbs-2	5.49861	Macromolecule metabolism
pas-5	pbs-3	5.49861	Macromolecule metabolism
pas-5	pbs-7	5.49861	Macromolecule metabolism
pas-5	ama-1	5.39255	Phosphate metabolism
pas-5	ima-3	5.39255	Embryonic development
pas-5	F25B4.6	5.39255	Biopolymer metabolism
pas-5	spt-5	5.13107	Transcription
pas-5	C36B1.3	5.13107	Biopolymer metabolism
pas-5	Y110A2AL.13	5.1039	Phosphate metabolism
pas-5	kin-19	5.08812	Embryonic development
pas-5	pas-3	4.6836	Macromolecule metabolism
pas-5	rpn-1	4.6836	Transcription
pas-5	F55F10.1	4.581	Phosphate metabolism
pas-5	his-46	4.57754	Embryonic development
pas-5	paa-1	4.57754	Embryonic development
pas-5	ers-2	4.56238	Macromolecule metabolism
pas-5	imb-1	4.56238	Embryonic development
pas-5	F55C5.7	4.54086	Phosphate metabolism
pas-5	gpd-3	4.45687	Macromolecule metabolism
pas-5	gpd-4	4.45687	Phosphate metabolism
pas-5	apc-2	4.39017	Embryonic development
pas-5	apc-11	4.39017	Embryonic development
pas-5	emb-27	4.39017	Embryonic development
pas-5	mat-1	4.39017	Embryonic development
pas-5	mat-2	4.39017	Macromolecule metabolism
pas-5	sel-10	4.32364	Regulation of development
pas-5	his-37	4.31606	Positive regulation of growth
pas-5	his-64	4.31606	Organelle organization and biogenesis
pas-5	Y67D8C.5	4.31606	Phosphate metabolism
pas-5	Y71H2AM.20	4.31606	Cellular biosynthesis
cul-3	gsa-1	7.07794	Behavior
cul-3	let-60	5.64708	Macromolecule metabolism
cul-3	M03F8.3	5.56871	Embryonic development
cul-3	snr-1	5.40272	Behavior
cul-3	glp-1	5.27564	Protein metabolism
cul-3	psa-4	5.24821	Embryonic development
cul-3	R07E5.3	4.96006	Behavior
cul-3	dnj-10	4.95502	Behavior
cul-3	dnj-12	4.86108	Behavior
cul-3	cdc-42	4.85913	Protein metabolism
cul-3	rad-51	4.77181	Regulation of development
cul-3	lin-12	4.76107	Protein metabolism
cul-3	dlc-1	4.74605	Embryonic development
cul-3	pat-3	4.65073	Cellular macromolecular metabolism
cul-3	cye-1	4.54542	Post-embryonic development
cul-3	crb-1	4.50447	Protein metabolism
F21D5.7	F08D12.1	6.32588	Positive regulation of growth
F21D5.7	F37F2.2	6.07492	Positive regulation of growth
F21D5.7	F55C5.8	5.81814	Positive regulation of growth
F21D5.7	tag-341	5.30763	Positive regulation of growth
F21D5.7	F13E6.1	4.54086	Positive regulation of growth
F21D5.7	tag-345	4.47676	Positive regulation of growth
F21D5.7	lin-23	4.41369	Embryonic development
rps-27	rps-0	5.39584	Cellular protein metabolism
rps-27	fkb-6	4.74216	Cellular protein metabolism
rps-27	K04D7.1	4.59946	Cellular protein metabolism
rps-27	ifg-1	4.43453	Cellular protein metabolism
rps-27	ZC434.4	4.32827	Cellular protein metabolism
smo-1	atn-1	13.1877	Regulation of development
smo-1	dlc-1	13.1877	Embryonic development
smo-1	tag-355	12.5431	Regulation of development
smo-1	mel-26	12.4846	Regulation of development
smo-1	F32D1.1	11.7101	Regulation of development
smo-1	F31C3.2	10.9429	Regulation of development
smo-1	C01G5.8	10.9429	Regulation of development
smo-1	let-60	9.89195	Regulation of development
smo-1	ras-1	8.35021	Regulation of development
smo-1	ubc-9	8.27781	Regulation of development
smo-1	ima-3	7.92608	Embryonic development
smo-1	npp-10	7.28673	Regulation of development
smo-1	K12D12.1	7.14662	Regulation of development
smo-1	ZK1127.7	6.37544	Regulation of development
smo-1	mdt-31	6.33161	Regulation of development
smo-1	F54E12.2	6.33161	Regulation of development
smo-1	F19B6.1	6.21959	Regulation of development
smo-1	cyn-7	5.83063	Regulation of development
smo-1	W02F12.5	5.70446	Regulation of development
smo-1	kin-19	5.52969	Embryonic development
smo-1	gsk-3	5.14283	Regulation of development
smo-1	csn-5	5.13646	Regulation of development
smo-1	rab-11.1	4.99635	Regulation of development
smo-1	B0001.4	4.92998	Regulation of development
smo-1	C16C10.8	4.92998	Regulation of development
smo-1	C47B2.2	4.92998	Regulation of development
smo-1	tsr-1	4.82664	Regulation of development
smo-1	F52C12.1	4.78987	Regulation of development
smo-1	T23H2.3	4.78987	Regulation of development
smo-1	cdc-48.1	4.72281	Protein metabolism
smo-1	ZK328.4	4.54086	Regulation of development
smo-1	psa-1	4.4861	Embryonic development
smo-1	imb-4	4.48478	Regulation of development
smo-1	zyg-9	4.46896	Regulation of development
smo-1	ptc-1	4.38415	Regulation of development
smo-1	ptc-3	4.38415	Regulation of development
smo-1	par-1	4.3692	Embryonic development
smo-1	rad-51	4.35699	Embryonic development
smo-1	plk-1	4.32885	Regulation of development
smo-1	gsp-1	4.32731	Phosphate metabolism
smo-1	gsp-2	4.32731	Phosphate metabolism
rps-11	ran-1	12.6027	Embryonic development
rps-11	cyb-3	5.82252	Embryonic development
rps-11	F58B3.4	5.70567	Regulation of development
rps-11	cyb-1	5.32753	embryonic cleavage
rps-11	rps-18	4.48106	Reproduction

## Sheet: H. contortus xL3
C. elegans orthologue	Interacting gene	Score	Gene Ontology for Biological Process
ncbp-2	F37E3.1	6.19305	Embryonic development
ncbp-2	ima-3	5.96263	Embryonic development
ncbp-2	B0495.8	5.45432	Embryonic development
ncbp-2	C50D2.8	5.45432	Biological process unknown
ncbp-2	Y119D3B.12	5.45432	Embryonic development
ncbp-2	prp-17	5.32687	Embryonic development
ncbp-2	rnp-7	5.32155	Embryonic development
ncbp-2	snr-4	5.32155	Embryonic development
ncbp-2	B0035.12	5.1219	Embryonic development
ncbp-2	ifg-1	5.06493	Embryonic development
ncbp-2	mog-4	4.98583	Embryonic development
ncbp-2	mog-5	4.98583	Embryonic development
ncbp-2	F53H1.1	4.98583	Embryonic development
ncbp-2	F56D2.6	4.98583	Embryonic development
ncbp-2	uaf-1	4.95476	Embryonic development
ncbp-2	T08A11.2	4.84571	Embryonic development
ncbp-2	Y46G5A.4	4.84571	Embryonic development
ncbp-2	mog-1	4.72435	Embryonic development
ncbp-2	K07C5.6	4.72435	Embryonic development
ncbp-2	F01F1.7	4.72435	Biological process unknown
ncbp-2	tag-203	4.6944	Embryonic development
ncbp-2	F32B6.3	4.59381	Biological process unknown
ncbp-2	F11A10.2	4.58423	Biological process unknown
ncbp-2	W03F9.10	4.58423	Embryonic development
ncbp-2	imb-1	4.43292	Embryonic development
ncbp-2	psa-1	4.31762	Embryonic development
ncbp-2	tag-213	4.31762	Embryonic development
F57B10.3a	dyb-1	10.9429	Biological process unknown
vab-9	hmp-1	10.9429	Embryonic development
vab-9	hmp-2	10.9429	Embryonic development
ncs-1	daf-1	6.60934	Dauer larval development
ncs-1	cdc-42	6.40264	Establishment of mitotic spindle orientation
ncs-1	ced-10	6.40264	Body morphogenesis
ncs-1	rpa-0	5.41432	Embryonic development
ncs-1	unc-64	5.20598	Biological process unknown
ncs-1	mig-2	4.74123	Cell migration
ncs-1	unc-18	4.67892	Positive regulation of neurotransmitter secretion
ncs-1	lam-1	4.54086	Anatomical structure morphogenesis
ncs-1	cha-1	4.47876	Neuron projection
ncs-1	mec-8	4.40242	Embryonic development
ncs-1	rac-2	4.37593	Motor axon guidance
cpr-6	rpy-1	10.9429	Biological process unknown
Y52B11A.2a	Y43F8C.13	4.78987	Biological process unknown
Y52B11A.2a	F13H8.3	4.78987	Biological process unknown
nhr-80	apc-11	11.7141	Embryonic development
